# Supplementary material for: Contrast sensitivity perimetry data from adults free of eye disease
Source: Data Brief. 2016 Jun 21;8:654–8. doi: 10.1016/j.dib.2016.06.012 (PMC4939408; doi:10.1016/j.dib.2016.06.012)
Supplement: Supplementary file 1 — Supplementary material [file mmc1.zip]

Archive with 3 entries (2 files):
- Data In Brief.xlsx
- __MACOSX/
- __MACOSX/._Data In Brief.xlsx
