# Supplementary material for: Contrast sensitivity perimetry data from adults free of eye disease
Source: Data Brief. 2016 Jun 21;8:654–8. doi: 10.1016/j.dib.2016.06.012 (PMC4939408; doi:10.1016/j.dib.2016.06.012)
Supplement: Supplementary file 1 — Supplementary material [file mmc1.zip › Data In Brief.xlsx]

## Sheet: All 491 tests
RELIABLE?	ID number	Age at time of CSP test	Gender	Days from first test	Test Time	Eye Tested	False Negative Rate	False Positive rate	Fixation Loss	Number of Blanks	Number of Blanks Seen	Number of Blind Spots	Number of Blind Spots Seen	Blind Spot X	Blind Spot Y	Starting Contrast	Number of Reversals	Spherical Equivalent (D)	Test Duration	MS	Inner	Outer1	Outer2	Outer3	Mean Reversal 1	Mean Reversal 2	Mean Reversal 3	Mean Reversal 4	Mean Reversal 5	Mean Reversal 6	Mean Reversal 7	Mean Reversal 8	Mean Reversal 9	Mean Reversal 10	Mean Reversal 11	Mean Reversal 12	Mean Reversal 13	Mean Reversal 14	Mean Reversal 15	Mean Reversal 16	Mean Reversal 17	Mean Reversal 18	Mean Reversal 19	Mean Reversal 20	Mean Reversal 21	Mean Reversal 22	Mean Reversal 23	Mean Reversal 24	Mean Reversal 25
FL	61	35	Female	0	2:18:05	OD	0	0.077	0.417	13	1	12	5	16	-2	100	4	N/A	00:08:35	1.15781	1.41108	1.01598	1.14768	1.0536	1.27938	1.42989	1.27938	1.20412	1.42989	1.50515	1.42989	1.12886	1.12886	1.20412	1.20412	1.12886	1.27938	1.27938	1.12886	1.12886	1.20412	0.978348	1.0536	0.978347	0.90309	0.90309	0.90309	0.827832	1.12886
FL	61	35	Female	0	3:17:32	OD	0	0	0.375	5	0	8	3	16	-2	20	4	N/A	00:06:16	1.23446	1.41392	1.07526	1.20696	1.15804	1.5268	1.37629	1.5268	1.07526	1.37629	1.37629	1.37629	1.22577	1.07526	1.22577	1.30103	1.15051	1.30103	1.37629	1.37629	1.37629	1.30103	1.22577	1	1.07526	1.07526	1.07526	0.69897	1.07526	1.22577
FL	133	50	Male	21	16:58:55	OS	0.00615385	0	0.455	15	0	11	5	-14	-1	100	4	-1.75	0:08:04	1.01019	1.14768	0.884275	0.997162	0.985873	1.12886	1.12886	0.90309	1.20412	0.978348	0.827832	0.978347	0.978347	1.20412	1.12886	0.90309	0.978347	0.90309	0.978347	1.12886	1.20412	1.12886	0.978347	0.978347	1.20412	1.0536	0.827832	0.978347	1.12886	0.376287
FL	202	58	Female	0	13:36:26	OD	0	0.083	1	12	1	18	18	16	-2	100	4	5.25	0:07:59	1.0015	1.27938	0.809018	0.790204	0.865461	1.27938	1.27938	0.978347	0.827832	1.27938	1.27938	1.20412	0.677318	0.978347	0.978347	1.0536	1.0536	1.0536	0.978348	1.20412	1.20412	1.0536	0.60206	0.978347	1.0536	0.752575	0.827832	0.827832	0.827832	0.978347
FL	202	58	Female	7	12:05:28	OD	0	0	1	12	0	13	13	16	-2	100	4	5.25	0:07:45	0.984136	1.14768	0.921904	0.959533	0.872987	1.12886	1.0536	1.0536	0.978347	1.12886	1.27938	1.27938	0.827832	0.90309	0.90309	1.12886	0.978347	0.978347	1.12886	1.27938	0.978347	0.978347	1.0536	0.827832	0.827832	0.677318	0.677318	0.978347	0.827832	0.752575
FL	202	58	Female	7	12:50:49	OD	0.00384615	0	1	17	0	11	11	16	-2	100	4	5.25	0:08:03	0.981242	1.11005	0.921904	0.959533	0.925667	1.12886	0.978347	1.12886	0.827832	1.12886	1.20412	1.12886	0.978347	0.827832	0.978348	1.0536	0.978347	1.0536	1.0536	1.0536	0.978347	0.978347	0.978347	0.90309	0.827832	0.752575	0.90309	0.90309	1.0536	0.752575
FL	232	53	Male	0	15:32:15	OD	0.0269231	0	0.5	16	0	8	4	16	-2	100	4	(null)	0:08:37	0.795993	1.01598	0.526802	0.639689	0.662266	0.978348	1.12886	0.978348	0.827832	1.12886	0.827832	1.12886	0.677318	0.677318	0.752575	0.978348	0.677317	0.677318	0.90309	0.978347	1.0536	0.827832	0.376287	0.526803	0.60206	0.376287	0.827832	0.677318	0.752575	0.526802
FL	274	55	Male	368	10:54:41	OD	0.00846154	0	0.688	7	0	16	11	16	-1	100	4	3.5	0:07:43	0.946508	1.31701	0.451545	0.771389	0.767626	1.35464	1.27938	0.827832	0.827832	1.27938	1.35464	1.20412	0.827832	1.12886	1.27938	1.12886	0.752575	0.60206	1.42989	1.35464	0.978347	1.20412	0.827832	0.827832	0.225772	0.075257	1.0536	0.30103	0.677318	0.677317
FL	275	45	Female	106	1:36:40	OD	0.0176923	0	0.5	20	0	8	4	15	-3	60	4	0	00:07:44	0.948373	0.993238	0.78628	0.861538	0.876589	1.12494	0.748651	1.2002	0.899166	0.974424	1.12494	1.2002	0.974424	0.823909	0.899166	0.899166	1.2002	0.673394	0.899166	1.2002	0.899166	1.12494	0.899166	0.673394	0.899166	0.823909	0.899166	0.748651	1.04968	0.899166
FL	276	51	male	0	4:22:56	OD	0.0376923	0	0.583	16	0	12	7	18	2	50	4	N/A	00:09:10	1.01887	1.18531	0.865461	1.03479	1.03103	1.20412	0.978348	0.752575	0.978347	1.42989	1.12886	1.27938	1.20412	0.978347	0.978347	1.42989	0.752575	0.827832	0.827832	0.677317	1.12886	1.12886	1.12886	1.12886	1.20412	0.978347	0.978347	0.526802	0.60206	1.12886
FL	279	61	Female	516	16:39:56	OD	0	0	0.438	10	0	16	7	17	-1	100	4	3	0:11:28	1.11439	1.20412	0.921904	1.0536	1.03855	1.20412	1.27938	1.20412	1.20412	1.20412	1.12886	1.27938	1.12886	1.12886	1.0536	1.0536	1.20412	0.752575	1.20412	1.27938	1.20412	1.35464	1.12886	0.978347	0.827832	0.978348	1.27938	0.827832	1.12886	0.978347
FL	279	61	Female	713	17:13:36	OD	0.00384615	0	0.778	13	0	9	7	17	-1	100	4	4	0:08:58	1.02177	1.12886	0.809018	0.90309	0.970822	1.20412	0.978347	1.12886	0.752575	1.20412	1.12886	1.27938	0.978347	1.0536	1.12886	0.978347	0.978347	0.90309	1.0536	1.12886	0.978347	1.27938	0.978347	0.90309	0.827832	0.677318	1.20412	0.677318	0.90309	1.0536
FL	279	61	Female	719	17:02:57	OD	0.00384615	0	0.929	15	0	14	13	17	-1	100	4	4	0:07:42	1.07097	1.16649	0.733761	0.978347	1.00845	1.27938	1.12886	1.0536	0.978347	1.27938	0.978347	1.42989	1.20412	1.12886	1.27938	1.12886	1.12886	0.827832	1.27938	1.12886	1.27938	1.0536	0.90309	0.978347	0.978347	0.677318	1.0536	0.526802	0.978347	0.978347
FL	303	57	Female	0	10:24:42	OD	0.0438462	0	0.643	14	0	14	9	19	-2	100	4	(null)	00:08:06	0.474701	0.620874	0.319844	0.263401	0.323607	0.677318	0.225772	0.60206	0.526803	0.677318	0.90309	0.827832	0.075257	0.526803	0.451545	0.752575	0.526803	0.376288	0.526803	0.526803	0.752575	0.30103	0.075257	0.30103	0.225772	0.225772	0.225772	0.60206	0.376287	0.225772
FL	320	61	Female	424	11:20:17	OD	0.04	0	0.571	11	0	7	4	18	-5	100	4	0	0:07:24	0.518119	0.639688	0.338659	0.376287	0.421442	0.827832	0.677318	0.376287	0.376287	0.526802	0.526802	0.677318	0.526802	0.677318	0.526802	0.827832	0.526802	0.30103	0.752575	0.376287	0.526802	0.677318	0.30103	0.60206	0.225772	0.376287	0.526802	0.376287	0.30103	0.376287
FL	321	60	Female	222	10:59:40	OD	0.0123077	0.067	0.333	15	1	15	5	16	-2	100	4	-1	0:08:58	1.1636	1.31701	1.03479	1.09123	1.03855	1.27938	1.27938	1.35464	1.12886	1.35464	1.35464	1.42989	1.12886	0.978347	1.27938	1.27938	1.27938	1.20412	1.20412	1.27938	1.27938	1.20412	0.90309	0.978347	1.12886	1.12886	0.90309	0.90309	1.0536	0.827832
FL	321	60	Female	237	10:01:46	OD	0.00384615	0.059	0.455	17	1	11	5	16	-2	100	4	-1	0:09:41	1.16939	1.35464	1.07242	1.11005	1.08371	1.42989	1.27938	1.42989	1.12886	1.42989	1.27938	1.27938	1.0536	0.827832	1.27938	1.27938	1.35464	1.12886	1.20412	1.27938	1.12886	1.0536	1.12886	1.20412	1.12886	1.0536	1.12886	0.978347	1.12886	0.827832
FL	322	65	Male	443	11:47:33	OD	0.0392308	0	0.9	12	0	10	9	15	-3	100	4	4	0:07:47	0.764153	0.959533	0.620874	0.696132	0.639689	0.978347	0.978347	0.90309	0.60206	0.90309	0.978348	0.978347	0.827832	0.752575	0.827832	0.90309	0.827832	0.526803	0.677318	0.827832	0.827832	0.978348	0.827832	0.677318	0.451545	0.451545	0.827832	0.677317	0.677318	0.30103
FL	323	63	Male	7	11:01:12	OS	0	0	0.375	14	0	8	3	-15	-1	100	4	2.5	0:08:33	1.13465	1.26056	1.01598	1.0536	1.03855	1.27938	1.20412	1.20412	1.42989	0.978347	1.12886	1.27938	0.978347	1.27938	1.27938	1.12886	1.20412	0.827832	1.0536	1.20412	1.27938	1.12886	1.27938	0.978347	1.20412	1.12886	0.978347	1.0536	1.0536	0.90309
FL	339	66	Female	0	13:23:26	OD	0.00461538	0.067	0.5	15	1	10	5	14	1	100	4	-3.75	0:06:38	0.706263	0.921904	0.357473	0.564431	0.571957	0.752575	1.12886	0.978347	0.60206	0.827832	0.978347	0.978347	0.60206	0.677318	0.827832	0.90309	0.752575	0.60206	0.827832	0.978347	0.827832	0.827832	0.451545	0.677317	0.526803	0.075257	0.526802	0.30103	0.376287	0.677318
FL	339	66	Female	23	12:02:17	OD	0.0123077	0	0.8	17	0	15	12	14	1	100	4	-3.75	0:08:08	0.99282	1.14768	0.865461	1.01598	0.918141	1.20412	1.12886	1.12886	0.978347	1.12886	1.12886	0.827832	1.12886	0.90309	1.0536	0.978347	1.12886	0.90309	0.978347	1.12886	1.27938	1.12886	1.0536	0.90309	0.827832	0.677317	0.978347	0.827832	0.90309	0.677318
FL	339	66	Female	23	12:49:47	OD	0.0138462	0	0.688	9	0	16	11	14	1	100	4	-3.75	0:08:07	1.01887	1.12886	0.827832	0.884275	0.910616	1.12886	1.20412	1.27938	1.0536	1.20412	0.978347	1.27938	0.978347	1.12886	0.978347	1.0536	1.12886	0.677318	0.978348	1.12886	1.12886	0.978347	0.827832	0.677318	0.677317	0.677318	1.0536	1.12886	1.12886	0.90309
FL	4040	45	Female	0	15:02:24	OD	0.00769231	0	0.333	14	0	9	3	15	-3	100	4	pl	0:07:42	0.897301	1.11005	0.489174	0.658503	0.775152	1.12886	1.0536	1.12886	0.677318	1.12886	1.12886	0.978347	0.60206	0.978348	1.0536	1.12886	0.90309	0.677318	1.12886	1.12886	1.12886	0.978347	0.677317	0.90309	0.90309	0.376287	1.0536	0.225772	0.526802	0.827832
FL	5001	60	Male	365	14:27:58	OD	0.0230769	0	0.417	8	0	12	5	17	0	25	4	2	0:07:55	1.1086	1.33582	0.752575	1.07242	0.985873	1.27938	1.35464	1.42989	1.12886	1.50515	1.20412	1.27938	1.0536	1.27938	1.12886	1.12886	1.27938	1.12886	1.20412	1.42989	1.0536	1.50515	0.978347	0.978347	0.827832	0.075257	1.12886	0.827832	0.827832	0.677317
FL	5001	61	Male	635	14:04:39	OD	0.00769231	0	0.364	9	0	11	4	17	0	25	4	2	0:08:41	1.17228	1.31701	0.959533	1.14768	1.09123	1.20412	1.35464	1.35464	1.20412	1.35464	1.35464	1.42989	1.20412	1.0536	1.20412	1.27938	1.20412	1.0536	1.20412	1.42989	1.20412	1.27938	1.12886	0.752575	1.12886	0.752575	1.12886	0.90309	1.0536	1.12886
FL	5001	61	Male	852	14:41:08	OD	0.04	0.059	0.444	17	1	9	4	17	0	25	4	2	0:09:33	1.11439	1.33582	0.790204	1.14768	1.01598	1.35464	1.27938	1.20412	1.27938	1.58041	1.12886	1.50515	1.42989	0.978347	1.12886	1.27938	1.27938	1.0536	0.978347	1.27938	1.27938	1.27938	0.827832	0.30103	0.978347	0.376287	1.12886	0.90309	1.20412	0.978347
FL	5008	68	Female	203	11:20:28	OD	0.01	0.083	0.5	12	1	12	6	16	-2	25	4	5	0:07:11	1.05939	1.27938	0.677317	0.865461	0.910615	1.12886	1.42989	1.0536	0.90309	1.27938	1.27938	1.42989	0.978347	1.27938	1.12886	1.20412	1.12886	0.752575	1.20412	1.20412	1.27938	1.27938	0.827832	0.677317	0.60206	0.451545	1.20412	0.677317	0.978347	0.90309
FL	5014	66	Male	217	10:12:22	OD	0	0.091	0.417	11	1	12	5	15	-2	25	4	0	0:15:19	1.27359	1.37345	1.07242	1.22293	1.21165	1.35464	1.58041	1.42989	1.42989	1.27938	1.27938	1.27938	1.27938	1.27938	1.27938	1.35464	1.27938	0.978347	1.20412	1.50515	1.42989	1.35464	1.20412	1.20412	1.27938	1.12886	1.12886	0.978347	1.12886	1.27938
FL	5014	66	Male	370	9:13:45	OD	0.00923077	0.1	0.333	10	1	3	1	16	-3	25	4	1	0:09:49	1.19254	1.35463	1.18531	1.24175	1.09123	1.27938	1.42989	1.35464	1.27938	1.42989	1.27938	1.35464	1.20412	1.12886	1.27938	1.20412	1.27938	1.27938	1.12886	1.12886	1.27938	1.27938	1.20412	1.27938	0.827832	1.20412	0.978347	1.0536	0.978347	0.978347
FL	5016	79	Female	182	9:36:10	OD	0.01	0.083	0.417	12	1	12	5	16	-5	25	4	4	0:07:36	1.23596	1.37345	1.01598	1.0536	1.15144	1.35464	1.35464	1.12886	0.978347	1.35464	1.42989	1.42989	1.27938	1.12886	1.42989	1.50515	1.50515	0.978347	1.27938	1.20412	1.27938	1.12886	0.978347	1.27938	1.20412	1.12886	1.27938	0.978347	1.12886	1.27938
FL	5016	81	Female	791	9:10:52	OD	0.0369231	0.091	0.333	11	1	9	3	17	-4	25	4	4	0:09:22	1.22438	1.58041	1.11005	1.0536	1.09876	1.42989	1.58041	1.20412	0.827832	1.88144	1.42989	1.27938	1.12886	1.20412	1.27938	1.12886	1.27938	0.978347	1.27938	1.20412	1.27938	1.20412	1.27938	1.20412	1.0536	1.12886	1.27938	1.0536	0.978347	0.978347
FL	5020	76	Female	10	9:39:45	OD	0	0	0.889	10	0	9	8	17	-4	25	4	5	0:07:06	0.900195	1.0536	0.73376	0.809018	0.805255	0.90309	1.12886	1.20412	0.60206	1.20412	0.978347	1.20412	0.90309	0.827832	0.677317	0.978347	0.978347	0.978347	0.827832	0.978347	1.27938	0.978347	0.752575	0.677317	0.677317	0.677317	0.752575	0.526802	0.677317	0.827832
FL	5023	65	Female	0	10:33:32	OS	0.00769231	0	0.444	9	0	9	4	-15	-2	25	4	1	0:07:05	1.04203	1.31701	0.884275	1.01598	0.963296	1.20412	1.42989	0.978347	0.978347	0.978347	0.827832	0.978347	0.827832	1.12886	1.50515	1.20412	1.27938	0.978347	0.978347	1.12886	1.27938	0.978347	1.20412	0.827832	0.978347	0.978347	0.90309	1.0536	1.12886	0.60206
FL	5024	67	Female	207	14:26:18	OD	0.0169231	0.083	0.545	12	1	11	6	15	-2	25	4	2	0:08:42	1.14912	1.27938	0.978347	1.11005	1.0536	1.0536	1.27938	1.27938	1.20412	1.35464	1.42989	1.42989	1.12886	1.0536	1.27938	1.0536	1.12886	0.978347	1.27938	1.42989	1.27938	1.20412	1.12886	0.677317	0.978347	0.60206	1.20412	1.20412	1.20412	0.827832
FL	5028	58	Female	207	7:12:28	OS	0	0	0.444	13	0	9	4	-14	-5	25	4	0	0:07:27	1.41831	1.50515	1.33582	1.41108	1.38474	1.42989	1.50515	1.27938	1.50515	1.42989	1.42989	1.50515	1.20412	1.50515	1.58041	1.58041	1.50515	1.42989	1.27938	1.50515	1.50515	1.50515	1.42989	1.35464	1.27938	1.42989	1.35464	1.58041	1.27938	1.27938
FL	5031	84	Female	196	8:09:39	OS	0.0484615	0	0.556	8	0	9	5	-16	-2	25	4	3	0:06:32	1.0044	1.20412	0.827832	0.921904	0.918141	1.27938	1.27938	0.978347	1.12886	0.90309	0.978347	0.677317	1.12886	1.27938	0.978347	1.12886	0.978347	0.827832	0.978347	0.978347	1.27938	0.978347	1.27938	0.827832	0.978347	0.978347	0.978347	0.677317	1.0536	0.677317
FL	5031	84	Female	205	11:54:11	OS	0.0184615	0	0.333	12	0	9	3	-16	-2	25	4	3	0:06:21	0.932035	1.18531	0.846647	0.940718	0.835358	1.20412	1.27938	0.978347	0.827832	0.827832	0.827832	0.978347	0.978347	1.20412	1.0536	0.978347	0.827832	0.677317	0.752575	0.978347	0.90309	1.12886	0.978347	0.677317	0.827832	0.978347	0.978347	0.827832	0.978347	0.827832
FL	5031	85	Female	598	11:24:30	OS	0.00615385	0	0.375	6	0	8	3	-16	-2	25	4	3	0:06:31	0.998609	1.14768	0.865461	1.01598	0.963296	1.27938	1.20412	0.978347	1.12886	0.90309	0.978347	0.978347	0.978347	1.12886	0.978347	1.0536	0.90309	0.90309	0.978347	1.12886	1.27938	0.978347	0.978347	0.978347	0.827832	0.978347	0.978347	1.12886	0.978347	0.677317
FL	5037	83	Female	192	14:27:30	OD	0.0130769	0	0.933	9	0	15	14	15	2	25	4	5	0:07:18	1.21859	1.22293	1.11005	1.27938	1.17402	1.27938	1.20412	1.12886	1.27938	1.12886	1.27938	1.50515	1.20412	1.20412	1.35464	1.27938	1.35464	1.35464	1.35464	1.35464	1.27938	1.42989	1.27938	1.27938	0.90309	0.978347	1.0536	0.827832	1.20412	0.90309
FL	5504	61	Female	0	13:11:23	OD	0.0392308	0.071	0.5	14	1	10	5	15	-2	25	4	2	0:07:47	1.07966	1.16649	0.940719	0.997162	1.04608	0.978347	1.42989	0.90309	0.90309	1.12886	1.12886	1.27938	0.90309	0.978347	1.20412	0.978347	0.978347	1.0536	0.978347	1.27938	1.50515	1.27938	1.12886	0.978347	1.20412	0.752575	1.20412	0.827832	0.90309	1.12886
FN	5001	61	Male	845	14:29:26	OD	0.134615	0	0.111	15	0	9	1	17	0	25	4	2	0:08:26	1.09992	1.24175	0.959533	1.11005	1.09123	0.978347	1.0536	1.35464	1.20412	1.50515	1.42989	1.42989	1.20412	0.677317	1.12886	0.752575	1.0536	0.90309	1.20412	1.42989	0.90309	0.978347	1.12886	1.12886	0.90309	0.827832	1.20412	0.978347	1.12886	0.978347
FN	5005	70	Female	594	11:19:39	OS	0.0561538	0	0.417	13	0	12	5	-14	-2	25	4	3	0:09:30	1.01019	0.978347	0.790203	0.959533	1.00092	0.677317	1.12886	0.978347	0.827832	1.0536	0.978347	1.27938	1.12886	1.12886	0.978347	1.27938	1.12886	1.0536	1.0536	1.12886	1.27938	1.12886	1.12886	0.978347	1.0536	0.752575	0.978347	0.978347	1.12886	0.376287
FN	5027	49	Female	0	15:57:22	OD	0.0507692	0	0	16	0	3	0	17	-2	25	4	2	0:07:35	1.0044	1.03479	0.846646	0.940718	0.933193	0.827832	1.12886	0.978347	1.0536	0.978347	1.20412	1.27938	0.978347	1.0536	0.90309	1.0536	1.12886	0.752575	1.12886	1.20412	1.12886	1.12886	0.978347	0.978347	0.526802	0.827832	1.12886	0.827832	1.0536	0.90309
FN	5038	76	Male	202	14:10:54	OD	0.0530769	0.091	0.071	11	1	14	1	19	-1	25	4	1	0:07:52	1.08255	1.26056	0.903089	1.01598	1.01598	1.20412	1.27938	1.12886	1.12886	1.27938	1.27938	1.0536	1.12886	0.90309	1.20412	0.978347	1.0536	0.827832	1.0536	1.27938	1.35464	1.12886	0.978347	0.827832	1.0536	0.827832	1.12886	0.978347	0.978347	0.90309
FN,FL	339	66	Female	0	13:40:08	OD	0.0530769	0	0.778	10	0	9	7	14	1	100	4	-3.75	0:08:15	0.758364	0.827832	0.620874	0.714946	0.624637	0.225772	1.12886	1.12886	0.752575	0.978347	0.978347	1.0536	0.677318	0.677318	0.677318	0.827832	0.978347	0.677318	0.978347	0.978347	0.90309	0.90309	0.752575	0.677318	0.526802	0.677317	0.376287	0.376287	0.225772	0.677317
FN,FP	221	61	Male	424	13:37:37	OD	0.0907692	0.222	0	18	4	13	0	17	-1	100	4	2.5	0:09:51	0.911773	0.997162	0.865461	0.921904	0.820307	0.827832	1.0536	0.90309	0.90309	0.978347	1.12886	1.12886	0.827832	0.827832	0.827832	0.978347	0.978347	0.978347	0.978347	1.12886	1.12886	1.12886	0.978348	0.677318	0.677317	0.752575	0.752575	0.752575	0.60206	0.827832
FN,FP	5034	82	Male	420	9:59:01	OS	0.101538	0.3	0	10	3	10	0	-14	-3	25	4	3	0:07:07	1.09413	1.24175	0.959533	1.03479	1.00092	1.27938	1.12886	1.12886	1.27938	0.978347	1.12886	1.20412	1.12886	1.27938	1.27938	1.27938	1.12886	0.827832	0.978347	1.12886	1.27938	1.0536	1.12886	0.978347	0.978347	1.0536	0.978347	1.12886	0.978347	0.827832
FN,FP	5037	83	Female	7	11:21:26	OD	0.0807692	0.25	0.188	12	3	16	3	17	-2	25	4	5	0:07:23	1.20701	1.24175	0.997161	1.12886	1.16649	1.27938	1.20412	1.35464	1.27938	1.35464	1.12886	1.42989	1.27938	1.12886	0.978347	1.42989	1.35464	0.677317	0.978347	1.42989	1.50515	1.12886	1.27938	1.12886	1.12886	1.0536	0.978347	0.978347	1.35464	1.0536
FN,FP	5037	84	Female	427	12:42:05	OD	0.0776923	0.231	0	13	3	8	0	14	-1	25	4	5	0:07:29	1.20123	1.27938	0.997162	1.11005	1.11381	1.42989	1.20412	1.35464	1.12886	1.0536	1.42989	1.27938	0.978347	1.0536	1.20412	1.50515	1.35464	1.12886	1.42989	1.42989	1.35464	1.35464	1.20412	1.0536	1.27938	0.677317	1.12886	0.978347	1.12886	1.12886
FN,FP	5501	65	Male	21	11:00:20	OS	0.174615	0.25	0.182	16	4	11	2	-15	-2	25	4	4	0:09:18	1.23306	1.37345	1.07242	1.20412	1.14391	1.27938	1.35464	1.27938	1.35464	0.90309	1.42989	1.27938	1.35464	1.27938	1.58041	1.27938	1.42989	0.978347	1.27938	1.27938	1.42989	1.12886	1.50515	0.90309	1.12886	1.12886	1.20412	1.20412	1.27938	0.827832
FN,FP, FL	149	60	Male	11	16:30:36	OS	0.0653846	0.273	0.357	11	3	14	5	-15	-2	100	4	2.5	0:08:28	1.12886	1.27938	0.921904	1.07242	1.04608	1.27938	1.27938	1.27938	1.27938	0.677318	1.12886	1.20412	1.42989	1.27938	1.27938	1.0536	1.20412	1.27938	0.90309	1.27938	1.20412	1.27938	1.0536	1.12886	1.0536	1.12886	0.978347	1.0536	1.12886	0.752575
FN,FP, FL	3507	40	Female	14	11:45:15	OS	0.143077	0.25	0.333	16	4	6	2	-16	0	100	4	-4.5	0:07:45	0.963875	1.24175	0.809018	0.73376	0.865461	1.27938	0.90309	1.20412	0.978347	1.12886	1.0536	1.12886	0.827832	1.42989	1.35464	1.42989	1.20412	0.90309	0.978347	1.0536	0.90309	0.978347	0.376287	0.526802	1.12886	0.827832	0.225772	0.90309	0.978347	0.827832
FP	274	55	Male	385	10:36:15	OD	0.00692308	0.111	0	9	1	12	0	16	-1	100	4	3.5	0:08:09	1.26201	1.46752	0.940719	1.0536	1.15144	1.58041	1.35464	1.27938	0.978347	1.42989	1.50515	1.58041	0.978348	1.35464	1.42989	1.42989	1.20412	0.978347	1.42989	1.42989	1.42989	1.35464	1.27938	1.0536	1.0536	0.60206	1.27938	0.90309	1.12886	1.27938
FP	274	57	Male	1012	14:32:41	OD	0.0146154	0.182	0.3	11	2	10	3	15	-1	100	4	3.5	0:07:56	1.05071	1.27938	0.677318	0.809018	0.90309	1.27938	1.27938	1.27938	0.677318	1.42989	1.12886	1.27938	0.827832	1.12886	1.20412	1.12886	0.978347	0.752575	1.27938	1.35464	1.27938	1.27938	0.978347	0.677318	0.526802	0.30103	1.12886	0.677318	1.12886	1.0536
FP	279	62	Female	948	15:48:55	OD	0.00384615	0.111	0	9	1	15	0	16	-1	100	4	4	0:08:28	1.1115	1.09123	0.940719	1.0536	1.11381	0.978347	0.978347	1.0536	0.90309	1.20412	1.20412	1.27938	1.20412	1.20412	1.20412	0.978347	1.12886	0.978347	1.20412	1.20412	1.20412	1.27938	1.12886	1.12886	1.0536	0.677318	1.12886	0.978347	1.12886	1.0536
FP	3507	40	Female	0	11:42:47	OS	0.0184615	0.2	0.286	10	2	14	4	-16	0	100	4	-4.5	0:07:34	0.714946	1.12886	0.43273	0.526802	0.534328	1.42989	1.12886	0.978347	0.60206	0.526802	0.376287	0.526802	0.677318	0.978347	0.978347	0.827832	0.752575	0.376287	0.60206	0.526802	1.0536	0.978347	0.90309	0.677317	0.677318	0.677318	0.60206	0.30103	0.526802	0.526802
FP	3507	40	Female	14	10:57:25	OS	0.00846154	0.143	0.182	14	2	11	2	-16	0	100	4	-4.5	0:08:42	1.17228	1.42989	0.978347	1.12886	1.07618	1.42989	1.27938	0.827832	0.978347	1.27938	1.27938	1.27938	1.0536	1.42989	1.58041	1.73092	1.35464	1.0536	1.0536	1.20412	1.27938	1.27938	1.35464	1.20412	0.376287	0.978347	1.27938	1.12886	1.12886	0.827832
FP	4141	53	Male	7	10:08:50	OS	0.00384615	0.125	0.176	8	1	17	3	-16	-3	100	4	-1	0:07:35	1.0565	1.18531	0.90309	1.07242	1.01598	1.12886	1.20412	1.12886	1.12886	1.0536	0.978347	1.0536	0.978347	1.12886	1.27938	1.20412	0.978347	0.978347	0.978347	1.12886	1.42989	0.978347	1.0536	0.978348	0.90309	1.0536	1.12886	0.978347	1.12886	0.677318
FP	5004	72	Female	7	13:13:47	OD	0.0169231	0.125	0	8	1	6	0	17	-1	25	4	2	0:06:46	0.819149	0.978347	0.658503	0.827832	0.699895	0.978347	0.978347	0.978347	0.90309	1.12886	0.827832	1.12886	0.827832	0.677317	0.677317	0.90309	0.978347	0.90309	1.27938	0.978347	0.827832	0.90309	0.677317	0.677317	0.526802	0.451545	0.752575	0.60206	0.451545	0.30103
FP	5004	74	Female	672	10:24:07	OD	0.0107692	0.111	0.167	9	1	6	1	17	-1	25	4	2	0:06:33	0.989925	1.26056	0.73376	0.921904	0.835358	1.27938	1.27938	1.27938	0.978347	1.27938	1.20412	1.27938	0.978347	0.978347	1.0536	0.978347	0.827832	0.752575	1.27938	1.20412	1.12886	1.12886	0.978347	0.526802	0.827832	0.526802	0.677317	0.677317	0.978347	0.677317
FP	5007	69	Male	7	14:17:31	OD	0.00384615	0.111	0.143	9	1	7	1	16	0	25	4	2	0:06:56	1.07097	1.24175	1.03479	1.0536	1.03103	1.27938	1.12886	1.12886	1.0536	1.27938	1.27938	1.20412	0.978347	1.0536	0.978347	1.12886	0.978347	1.0536	0.90309	1.12886	0.978347	1.12886	1.12886	1.0536	1.0536	0.978347	0.978347	0.978347	0.978347	0.978347
FP	5011	66	Male	202	9:14:14	OD	0.00923077	0.118	0	17	2	14	0	16	-2	25	4	2	0:07:35	1.31701	1.35463	1.16649	1.26056	1.27938	1.42989	1.27938	1.27938	1.20412	1.35464	1.35464	1.58041	1.27938	1.35464	1.27938	1.58041	1.58041	1.35464	1.42989	1.20412	1.27938	1.35464	1.20412	1.27938	1.42989	1.12886	1.27938	0.978347	1.20412	1.27938
FP	5014	65	Male	7	10:15:33	OD	0	0.154	0.167	13	2	12	2	16	-3	25	4	1	0:06:45	1.2157	1.31701	1.09123	1.16649	1.15897	1.27938	1.42989	1.20412	1.12886	1.27938	1.27938	1.27938	1.20412	1.12886	1.42989	1.35464	1.35464	1.20412	1.12886	1.27938	1.27938	1.27938	1.12886	1.27938	1.20412	1.12886	1.12886	0.90309	0.978347	1.20412
FP	5016	79	Female	7	12:49:03	OD	0.0215385	0.125	0.273	8	1	11	3	17	-4	25	4	4	0:07:44	1.07097	1.22293	1.01598	0.997162	1.06113	1.27938	1.27938	1.12886	0.978347	1.27938	1.0536	1.20412	0.90309	0.90309	0.978347	1.27938	0.677317	1.0536	0.978347	1.12886	0.827832	1.27938	1.0536	1.12886	0.90309	0.90309	1.20412	1.0536	1.20412	0.978347
FP	5016	79	Female	176	12:29:12	OD	0.0161538	0.154	0.222	13	2	9	2	17	-4	25	4	4	0:08:13	1.13755	1.27938	0.997162	0.90309	1.03855	1.27938	1.20412	0.978347	0.90309	1.27938	1.35464	1.58041	0.90309	0.978347	1.12886	1.0536	1.0536	0.60206	1.12886	1.20412	1.35464	1.42989	1.20412	1.20412	0.978347	0.978347	0.978347	1.20412	1.20412	1.12886
FP	5016	80	Female	400	10:20:58	OD	0.0153846	0.182	0.308	11	2	13	4	16	-3	25	4	4	0:07:00	1.05071	1.27938	0.771389	0.921904	0.970821	1.20412	1.42989	0.978347	0.827832	1.35464	1.12886	1.20412	1.20412	1.12886	1.0536	0.978347	0.978347	0.677317	1.20412	1.12886	1.12886	1.27938	0.978347	1.0536	1.0536	0.60206	1.0536	0.827832	0.827832	0.978347
FP	5025	43	Male	182	7:10:41	OS	0.02	0.125	0	8	1	10	0	-16	-4	25	4	-1	0:07:12	1.12597	1.26056	1.12886	1.0536	1.03855	1.35464	1.20412	1.27938	1.12886	0.978347	0.978347	1.12886	1.0536	1.42989	1.0536	1.27938	1.20412	0.978347	1.12886	1.12886	1.27938	0.978347	1.12886	1.12886	0.978347	0.978347	0.978347	1.27938	0.978347	1.27938
FP	5031	84	Female	7	10:11:41	OS	0.00692308	0.111	0	9	1	7	0	-16	-2	25	4	3	0:06:12	0.92914	1.20412	0.677317	0.90309	0.865461	1.27938	1.27938	0.978347	0.978347	0.827832	0.978347	0.827832	0.677317	1.12886	1.12886	1.12886	1.12886	0.978347	0.677317	0.978347	0.978347	1.0536	0.978347	0.90309	0.677317	0.90309	0.978347	0.752575	0.978347	0.376287
FP	5032	73	Female	7	9:15:27	OS	0.00384615	0.143	0	14	2	4	0	-16	-2	25	4	4	0:07:16	1.14333	1.18531	1.0536	1.11005	1.11381	1.27938	1.12886	1.35464	1.35464	1.27938	1.0536	1.12886	1.12886	0.978347	1.35464	1.27938	1.20412	1.20412	0.978347	1.20412	0.90309	1.27938	1.0536	1.12886	1.0536	1.0536	1.12886	1.12886	1.12886	0.827832
FP	5033	74	Male	0	15:19:36	OD	0.0230769	0.167	0	12	2	10	0	17	-1	25	4	4	0:06:29	0.879934	1.01598	0.752575	0.827832	0.782678	0.827832	1.0536	0.90309	0.827832	0.90309	1.27938	1.12886	0.90309	0.677317	1.0536	1.12886	0.978347	0.677317	0.677317	0.978347	0.978347	1.0536	0.90309	0.827832	0.90309	0.827832	0.376287	0.60206	0.677317	0.978347
FP	5034	81	Male	13	9:07:58	OS	0.00461538	0.182	0	11	2	10	0	-15	-4	25	4	3	0:06:45	1.01598	1.26056	0.921904	0.921904	0.835358	1.27938	1.27938	1.12886	1.12886	1.12886	0.677317	0.978347	0.978347	1.27938	1.20412	1.12886	1.12886	0.90309	0.60206	1.12886	1.35464	1.0536	1.20412	0.677317	0.677317	0.827832	0.978347	0.978347	0.90309	0.827832
FP	5038	75	Male	7	11:56:59	OD	0.0115385	0.143	0.273	14	2	11	3	19	-1	25	4	1	0:07:20	0.972558	1.22293	0.73376	0.809018	0.820306	1.27938	1.0536	1.12886	0.90309	1.27938	1.27938	1.20412	0.978347	0.90309	0.978347	1.27938	1.27938	0.526802	0.978347	0.978347	0.90309	0.978347	0.827832	0.677317	0.677317	0.827832	0.90309	0.752575	0.978347	0.827832
FP	5038	77	Male	626	13:44:30	OD	0.0315385	0.222	0.067	9	2	15	1	18	-2	25	4	1	0:07:20	0.972558	0.997162	0.827832	0.940719	0.910615	0.752575	0.677317	1.27938	0.90309	1.27938	1.27938	1.27938	0.677317	0.90309	1.27938	0.978347	0.978347	1.12886	0.677317	1.27938	1.12886	1.27938	1.0536	0.677317	0.677317	0.225772	1.0536	0.90309	0.827832	0.978347
FP	5114	23	Female	6	9:31:17	OS	0.0123077	0.2	0	10	2	9	0	-16	-2	25	4	-3.75	0:09:56	1.24464	1.37345	1.11005	1.11005	1.12134	1.35464	1.27938	1.27938	1.42989	0.978347	1.12886	1.27938	1.35464	1.35464	1.50515	1.27938	1.27938	1.20412	1.12886	1.42989	1.42989	1.35464	1.27938	1.0536	1.27938	0.978347	1.27938	0.978347	1.20412	1.12886
FP,FL	212	68	Male	235	2:24:06	OD	0	0.182	0.889	11	2	9	8	18	-2	100	4	+1.75	00:09:31	0.879934	0.959533	0.658503	0.90309	0.865461	0.978347	0.978347	1.20412	0.827832	1.20412	0.677318	1.12886	0.90309	0.827832	0.90309	0.827832	0.752575	0.90309	0.827832	0.978347	1.0536	1.12886	0.978347	0.978347	0.90309	0.677318	0.752575	0.075257	0.978347	0.60206
FP,FL	320	61	Female	431	10:34:07	OD	0.0476923	0.133	0.333	15	2	12	4	18	-5	100	4	0	0:08:00	0.738102	0.846646	0.489174	0.620874	0.692369	0.90309	0.526802	0.90309	0.60206	0.978347	0.978347	1.12886	0.677317	0.827832	0.827832	0.225772	0.677318	0.677318	0.978347	0.90309	0.978347	0.677318	0.526803	0.677318	0.90309	0.677318	0.827832	0.075257	0.526802	0.677318
FP,FL	3507	40	Female	0	11:58:22	OS	0.04	0.154	0.533	13	2	15	8	-16	0	100	4	-4.5	0:07:28	0.686001	0.60206	0.43273	0.639688	0.65474	0.075257	0.677318	0.978347	0.978347	0.827832	0.677318	0.677317	0.677318	0.677318	0.978347	0.978347	0.376287	0.677317	0.451545	0.978347	0.978347	0.827832	0.752575	0.677318	0.677317	0.978347	0.526803	0.526802	0.526802	0.30103
FP,FL	5016	80	Female	574	14:35:34	OD	0.0384615	0.333	0.333	9	3	3	1	16	-3	25	4	4	0:08:19	1.16939	1.33582	0.921904	1.01598	1.08371	1.35464	1.27938	1.12886	1.0536	1.35464	1.35464	1.42989	1.20412	1.27938	1.20412	1.27938	1.0536	0.677317	1.0536	1.20412	1.35464	1.35464	1.12886	1.20412	0.978347	0.827832	1.27938	1.0536	1.12886	0.90309
FP,FL	5038	76	Male	192	13:48:48	OD	0.00846154	0.182	0.5	11	2	12	6	16	-3	25	4	1	0:07:24	1.21859	1.44871	1.11005	1.22293	1.15144	1.50515	1.27938	1.27938	1.12886	1.35464	1.65566	1.42989	1.27938	0.978347	1.35464	1.12886	0.978347	1.35464	1.42989	1.27938	1.27938	1.27938	1.12886	1.0536	0.827832	0.677317	1.20412	1.27938	1.12886	1.12886
YES	15	49	Male	0	13:51:04	OD	0.00846154	0	0	9	0	18	0	15	0	100	4	Pl	0:07:51	0.998609	1.20412	0.696132	0.90309	0.918141	1.12886	1.12886	0.677318	0.90309	1.27938	1.27938	1.12886	1.12886	1.0536	1.20412	0.978347	1.0536	0.677318	1.20412	1.12886	1.20412	1.12886	0.90309	0.827832	0.827832	0.526802	0.978347	0.677318	0.978347	0.978347
YES	15	49	Male	0	14:06:06	OD	0.0153846	0.077	0	13	1	16	0	15	0	100	4	Pl	0:07:52	0.929141	1.07242	0.73376	0.846647	0.872987	0.978347	0.978347	1.20412	0.90309	1.12886	1.20412	1.0536	0.90309	1.0536	0.90309	0.978347	0.827832	0.90309	0.827832	1.0536	0.827832	1.0536	0.677318	0.60206	0.978347	0.827832	1.0536	0.526802	0.677318	1.0536
YES	15	49	Male	0	14:37:22	OD	0	0	0.083	12	0	12	1	15	0	100	4	Pl	0:07:37	1.06229	1.22293	0.809018	0.978347	1.00845	1.27938	1.0536	1.0536	1.0536	1.27938	1.27938	1.20412	0.978347	0.978347	1.0536	1.12886	1.0536	0.752575	0.978347	1.27938	1.27938	1.27938	1.12886	0.978347	0.978347	0.677318	1.12886	0.677318	0.90309	1.12886
YES	15	49	Male	0	14:51:43	OD	0.0269231	0	0.273	10	0	11	3	15	0	100	4	Pl	0:07:49	0.958086	1.12886	0.677317	0.846646	0.872987	1.12886	0.978347	1.12886	0.90309	1.12886	1.27938	1.0536	0.978347	0.90309	1.12886	0.978347	0.827832	0.827832	0.978347	1.12886	1.12886	1.20412	0.677317	0.677318	0.827832	0.376287	0.90309	0.827832	0.90309	1.0536
YES	133	50	Male	0	17:38:58	OS	0.00307692	0	0	5	0	9	0	-15	0	100	4	-1.75	0:07:38	0.926246	1.0536	0.677317	0.790204	0.827832	1.12886	0.978347	0.827832	1.12886	0.978347	0.978347	1.0536	1.20412	1.12886	0.978347	0.90309	1.12886	0.752575	0.90309	1.20412	1.12886	0.827832	0.978347	0.677318	0.827832	0.677318	0.978347	0.677318	0.827832	0.376287
YES	133	50	Male	0	18:29:48	OS	0.01	0.053	0	19	1	7	0	-15	0	100	4	-1.75	0:07:06	0.891512	0.978347	0.73376	0.940718	0.827832	0.978347	0.90309	0.978347	1.20412	0.827832	0.526802	0.752575	0.978347	1.12886	0.90309	0.677318	0.978347	0.752575	0.90309	1.12886	0.978347	1.0536	1.12886	0.526802	0.978347	0.978347	0.978347	0.827832	0.978347	0.526802
YES	133	50	Male	21	16:12:07	OS	0	0	0.2	9	0	15	3	-14	-1	100	4	-1.75	0:07:42	0.940719	0.921904	0.865461	0.846647	0.865461	0.978347	0.978348	0.978348	0.978347	0.978347	0.978347	1.0536	0.978347	0.90309	0.827832	1.0536	0.827832	0.677318	0.978347	1.0536	1.12886	0.978347	1.27938	0.90309	0.752575	0.677318	1.0536	0.677317	0.978347	0.677318
YES	147	61	Male	0	1:47:04	OS	0.0392308	0	0	14	0	11	0	-17	0	100	4	N/A	00:07:56	0.541275	0.451545	0.507988	0.696132	0.496699	0.376287	0.376287	0.526802	0.677318	0.225772	0.376287	0.526802	0.376287	0.526802	0.526802	0.90309	0.677318	0.376287	0.30103	0.451545	0.978347	0.677317	0.827832	0.451545	0.451545	0.677318	0.752575	0.677318	0.677318	0.075257
YES	147	61	Male	12	10:03:46	OS	0.00923077	0	0	7	0	10	0	-17	0	100	4	N/A	00:07:47	0.897301	1.03479	0.790203	0.809018	0.775152	1.0536	1.0536	0.978347	0.978347	0.677318	0.752575	0.827832	0.978347	0.978347	1.0536	0.978347	0.90309	0.90309	0.752575	0.827832	1.12886	1.12886	1.0536	0.677318	0.752575	0.827832	0.90309	0.526802	0.978347	0.827832
YES	147	62	Male	222	2:06:59	OS	0.0492308	0	0	10	0	9	0	-17	0	100	4	+2.25	00:12:13	0.74968	0.846647	0.507988	0.752575	0.699895	0.827832	0.978347	0.752575	0.677318	0.90309	0.376287	0.90309	0.978348	0.978347	0.60206	1.12886	0.827832	0.526803	0.376287	0.677318	0.978347	0.90309	0.827832	0.978348	0.827832	0.60206	0.827832	0.60206	0.978347	0.376287
YES	147	62	Male	230	1:48:52	OS	0.0223077	0	0	15	0	17	0	-17	0	100	4	own	00:08:13	0.697579	1.03479	0.43273	0.470359	0.541854	0.978347	0.978347	0.526802	1.0536	0.075257	0.827832	0.376287	0.60206	0.978347	1.20412	0.60206	0.827832	0.526802	0.677317	0.978347	1.0536	0.677317	0.978347	0.526802	0.90309	0.376287	0.677318	0.225772	0.60206	0.376287
YES	147	62	Male	419	15:40:52	OS	0	0	0	19	0	8	0	-17	0	100	4	2.25	0:07:11	0.900195	1.03479	0.77139	0.940719	0.857935	1.0536	0.978347	0.978347	0.978347	0.90309	0.827832	0.677318	0.677318	0.978347	1.12886	1.12886	1.0536	0.90309	0.677318	0.978347	0.978347	0.90309	0.978347	0.752575	0.752575	0.978347	1.0536	0.827832	0.90309	0.677318
YES	147	62	Male	426	14:07:46	OS	0	0	0	10	0	17	0	-17	0	100	4	2.25	0:08:07	0.784415	1.01598	0.526803	0.526802	0.662266	0.978347	0.90309	0.827832	0.978347	0.677318	0.677318	0.451545	0.677318	1.0536	1.12886	1.12886	0.90309	0.90309	0.827832	0.978347	0.752575	0.978347	0.978347	0.60206	0.827832	0.526802	0.526802	0.526802	0.526803	0.376287
YES	147	63	Male	683	11:17:33	OS	0.00307692	0	0	11	0	10	0	-15	-2	100	4	2.25	0:07:18	0.824938	0.940719	0.658503	0.846646	0.782678	0.90309	0.978347	0.90309	0.90309	0.827832	0.677318	0.827832	0.827832	0.978348	0.90309	0.752575	0.827832	0.827832	0.677318	0.827832	1.12886	0.827832	0.978347	0.752575	0.677318	0.978347	0.827832	0.60206	0.978347	0.376287
YES	147	63	Male	696	16:04:49	OS	0.0123077	0	0	15	0	19	0	-15	-2	100	4	2.25	0:10:40	0.842305	0.940718	0.620874	0.846647	0.850409	0.827832	1.12886	0.752575	0.60206	0.978347	0.827832	0.677318	0.677318	0.827832	0.978347	1.12886	1.0536	0.978347	0.90309	1.0536	1.0536	0.978347	0.827832	0.827832	0.60206	0.752575	0.978347	0.677318	0.978347	0.60206
YES	147	64	Male	948	13:15:56	OS	0.00769231	0	0.214	12	0	14	3	-15	-2	100	4	2.25	0:07:32	0.703368	0.827832	0.507988	0.752575	0.714946	0.978347	0.827832	0.978347	0.677318	0.526802	0.978347	0.376287	0.451545	0.526802	0.978347	0.677318	0.978347	0.677318	0.827832	0.376287	0.677318	0.90309	0.978347	0.60206	0.526802	0.752575	0.978347	0.451545	0.827832	0.075257
YES	147	64	Male	956	10:16:50	OS	0	0	0	11	0	18	0	-15	-2	100	4	2.25	0:07:41	0.93493	0.997161	0.790204	0.90309	0.872987	1.0536	0.978347	0.978347	0.752575	0.827832	0.827832	0.978347	0.978347	0.978347	0.978347	1.0536	1.0536	1.12886	0.677318	1.0536	1.12886	1.12886	1.12886	0.677318	0.978347	0.827832	0.978348	0.90309	0.90309	0.677318
YES	149	60	Male	0	16:52:52	OS	0.00384615	0	0.182	8	0	11	2	-15	-2	100	4	2.5	0:08:37	1.05071	1.12886	0.884275	1.03479	1.00845	1.12886	1.12886	1.20412	1.12886	0.978347	0.827832	0.978347	0.827832	1.27938	0.978347	1.20412	1.20412	1.12886	0.90309	1.35464	0.978347	1.27938	1.0536	1.12886	0.978348	1.0536	1.0536	0.978347	1.0536	0.677318
YES	152	65	Male	0	6:26:12	OD	0.00538462	0	0.077	9	0	13	1	18	-2	100	4	N/A	00:08:25	0.978347	0.997162	0.790203	0.959533	0.925667	1.20412	0.677318	1.27938	0.90309	0.827832	1.27938	1.20412	1.0536	1.0536	1.27938	0.978347	0.978347	1.0536	1.0536	0.978347	1.0536	1.0536	0.827832	0.978348	0.90309	0.90309	1.27938	0.376287	1.0536	0.677318
YES	152	65	Male	14	6:30:32	OD	0.0246154	0	0.2	11	0	10	2	18	-2	50	4	N/A	00:06:46	0.914668	0.921904	0.771389	0.809018	0.790203	0.677317	0.827832	1.27938	0.677317	1.0536	1.12886	1.20412	0.827832	1.12886	0.677317	0.978347	1.35464	0.978347	0.978347	0.978347	0.978347	1.27938	0.752575	0.827832	0.827832	0.677317	0.60206	0.677318	0.90309	0.978347
YES	152	66	Male	193	6:25:09	OD	0.01	0	0	21	0	6	0	18	-2	100	4	+3.5	00:09:07	1.18096	1.24175	1.0536	1.22293	1.10628	1.35464	1.35464	1.42989	1.42989	1.27938	0.978347	1.27938	1.35464	1.20412	1.42989	1.27938	1.12886	1.12886	0.978347	1.27938	1.35464	1.20412	0.978347	1.12886	1.12886	0.978347	1.12886	1.12886	0.978347	0.752575
YES	152	66	Male	200	6:20:27	OD	0.0115385	0	0	10	0	17	0	18	-2	100	4	+3.5	00:08:44	1.23596	1.42989	1.14768	1.22293	1.15897	1.58041	1.50515	1.42989	1.27938	1.35464	1.27938	1.27938	1.12886	1.12886	1.20412	1.35464	1.35464	1.27938	1.12886	1.27938	1.27938	1.27938	1.20412	1.27938	0.978347	0.978347	0.978347	1.12886	0.90309	1.27938
YES	152	66	Male	391	18:12:49	OD	0.00769231	0.071	0	14	1	10	0	18	-2	100	4	3.5	0:08:36	1.1607	1.26056	1.12886	1.12886	1.04608	1.20412	1.27938	1.42989	1.27938	1.27938	1.27938	1.27938	0.978347	1.20412	1.27938	1.27938	1.27938	1.27938	1.20412	0.978347	1.35464	1.12886	0.978348	0.827832	1.12886	1.0536	1.12886	1.20412	0.978347	0.90309
YES	152	66	Male	399	18:09:48	OD	0.0123077	0	0	15	0	10	0	18	-2	100	4	3.5	0:08:15	1.25333	1.31701	1.12886	1.12886	1.17402	1.27938	1.27938	1.42989	0.978347	1.27938	1.42989	1.42989	1.20412	1.12886	1.35464	1.42989	1.35464	1.35464	1.27938	1.27938	1.42989	1.27938	0.978347	1.27938	1.12886	1.20412	1.12886	0.978347	1.20412	1.27938
YES	152	67	Male	670	18:14:03	OD	0.00846154	0	0	11	0	21	0	18	-2	100	4	3.5	0:08:01	1.04203	1.18531	0.827832	1.03479	1.03103	0.978347	1.27938	0.978347	1.27938	1.27938	1.20412	1.0536	1.0536	0.978347	1.0536	1.12886	0.978348	0.978347	1.12886	1.0536	1.12886	1.0536	0.827832	0.978347	0.978347	0.752575	0.978347	0.752575	1.12886	0.978347
YES	152	67	Male	677	18:11:14	OD	0.0146154	0	0.083	16	0	12	1	18	-2	100	4	3.5	0:08:56	1.1115	1.16649	1.01598	1.11005	1.08371	1.35464	1.12886	1.20412	1.20412	0.978347	1.20412	0.978347	1.12886	1.12886	1.0536	1.27938	1.27938	1.12886	1.12886	1.27938	0.90309	1.20412	0.978347	0.90309	1.27938	1.0536	0.90309	0.90309	0.978347	1.20412
YES	152	68	Male	850	18:23:46	OD	0.00307692	0	0	18	0	13	0	16	-2	100	4	3.5	0:08:25	1.09992	1.26056	0.940718	1.01598	1.03103	1.35464	1.27938	1.12886	0.827832	1.27938	1.12886	1.20412	1.12886	0.978348	1.35464	1.27938	1.27938	1.12886	1.12886	0.978347	1.12886	1.12886	0.978347	1.12886	0.978347	1.12886	1.0536	0.526802	0.90309	0.978347
YES	152	68	Male	857	18:06:59	OD	0.00769231	0	0.111	10	0	9	1	16	-2	100	4	3.5	0:09:48	1.13465	1.24175	0.940719	1.05361	1.04608	1.42989	1.27938	1.35464	1.12886	1.12886	1.12886	1.12886	1.0536	1.20412	1.27938	1.27938	1.42989	1.0536	1.20412	0.978347	1.27938	1.20412	0.978348	1.0536	1.20412	0.978347	0.978347	0.752575	0.978347	1.12886
YES	157	70	Female	0	1:39:41	OD	0.0353846	0	0.235	8	0	17	4	17	-3	100	4	N/A	00:08:22	0.752575	0.978347	0.526802	0.43273	0.632163	0.978347	0.978347	0.376287	0.376287	0.90309	1.0536	0.827832	0.30103	0.677318	0.752575	1.20412	0.90309	0.526802	0.978347	0.978347	0.827832	0.752575	0.526802	0.827832	0.677318	0.376287	0.677318	0.677318	0.827832	0.677318
YES	157	70	Female	7	12:52:55	OD	0.0123077	0.067	0	15	1	8	0	17	-3	40	4	N/A	00:07:15	0.950794	1.09407	0.755413	0.8683	0.872063	1.07526	1.15051	1.22577	0.924743	0.924743	1.22577	0.924743	1	0.774228	1	1.07526	1.07526	0.774228	1	1.07526	1.07526	0.924743	0.774228	0.774228	0.924743	0.69897	0.774228	0.774228	0.924743	0.924743
YES	173	33	Female	0	14:06:15	OD	0.00538462	0	0	13	0	13	0	16	-1	25	4	(null)	0:07:18	1.03913	1.12886	0.978347	1.03479	0.985873	0.978347	1.20412	1.27938	0.978347	1.12886	1.20412	0.978347	1.0536	0.978347	1.0536	0.978347	1.12886	0.978347	1.12886	0.978347	1.27938	1.0536	1.12886	1.0536	0.827832	0.978347	1.0536	0.827832	0.978347	0.90309
YES	212	68	Male	0	10:49:45	OD	0.00538462	0.091	0	11	1	7	0	16	-1	30	4	N/A	00:06:55	0.812331	0.842723	0.598136	0.729837	0.7336	0.823909	0.899166	0.974424	0.974424	0.899166	0.748651	1.2002	0.598136	0.974424	0.899166	0.899166	0.748651	0.522879	0.748651	0.974424	0.974424	0.974424	0.823909	0.899166	0.899166	0.297106	0.598136	0.748651	0.673394	0.748651
YES	212	68	Male	7	11:21:06	OD	0	0	0	16	0	11	0	17	0	100	4	N/A	00:08:25	0.995714	1.18531	0.73376	0.865461	0.940718	1.27938	1.12886	1.12886	0.978347	1.20412	1.12886	1.42989	0.827832	0.90309	0.978347	1.12886	1.0536	0.827832	0.90309	0.978348	0.978347	0.978347	0.827832	1.20412	0.90309	0.677317	0.978347	0.60206	1.0536	0.978347
YES	212	68	Male	238	2:17:56	OD	0.0115385	0	0	15	0	8	0	16	-3	100	4	+1	00:08:12	0.984136	1.12886	0.752575	0.959533	0.948244	1.20412	1.20412	1.27938	1.0536	0.978347	1.12886	1.20412	1.0536	0.827832	0.827832	0.978347	0.752575	0.752575	0.978347	1.20412	0.978347	1.27938	0.978347	1.12886	1.0536	0.677318	0.827832	0.60206	0.677318	0.827832
YES	221	60	Male	14	12:11:52	OD	0.0192308	0	0	11	0	12	0	17	-1	100	4	N/A	00:07:46	0.865461	0.997162	0.714946	0.827832	0.820307	0.90309	0.978347	0.827832	0.677318	1.20412	0.90309	1.12886	0.978347	0.60206	0.827832	0.677318	0.827832	0.677318	0.978347	0.978348	1.0536	1.20412	0.978347	0.752575	0.677318	0.376287	0.978347	0.827832	0.827832	0.752575
YES	221	60	Male	25	12:11:55	OD	0.00923077	0.056	0	18	1	12	0	17	-1	100	4	N/A	00:08:16	0.981242	1.14768	0.73376	1.03479	0.918141	1.12886	0.978347	1.27938	1.0536	1.20412	1.27938	1.27938	1.12886	0.827832	1.0536	0.90309	0.978348	1.0536	0.978347	1.12886	1.20412	1.12886	0.90309	0.978347	0.526802	0.60206	0.90309	0.376287	1.12886	0.526802
YES	221	61	Male	221	1:18:04	OD	0.0223077	0.063	0	16	1	8	0	17	-1	100	4	+2.5	00:07:45	0.758364	0.959533	0.714946	0.865461	0.639689	0.752575	1.12886	0.90309	0.677318	0.978347	0.978347	0.978347	0.90309	0.677317	0.752575	0.827832	0.677317	0.978347	0.90309	0.90309	0.90309	0.978347	0.90309	0.376287	0.526802	0.376287	0.60206	0.60206	0.677318	0.075257
YES	221	61	Male	231	1:07:40	OD	0.0269231	0.053	0	19	1	9	0	17	-1	100	4	2.5	00:10:43	1.18965	1.35464	1.14768	1.16649	1.11381	1.27938	1.27938	1.20412	1.12886	1.42989	1.42989	1.27938	1.12886	0.978347	1.20412	0.90309	1.27938	1.12886	1.27938	1.27938	1.50515	1.27938	1.27938	1.0536	0.677318	0.90309	1.20412	1.27938	1.20412	1.0536
YES	221	61	Male	431	13:44:06	OD	0.00461538	0.063	0.118	16	1	17	2	17	-1	100	4	2.5	0:08:30	1.03334	1.26056	0.827832	0.978347	0.925667	1.12886	1.27938	1.12886	0.978348	1.20412	1.42989	1.27938	0.90309	0.827832	0.978347	0.978347	1.12886	0.978347	1.27938	1.12886	1.27938	1.27938	1.0536	0.827832	0.376287	0.30103	1.27938	0.978347	1.27938	0.60206
YES	221	62	Male	682	13:09:49	OD	0.00846154	0.062	0.15	16	1	20	3	17	-1	100	4	2.5	0:08:05	1.03624	1.18531	0.827832	1.01598	0.993399	1.0536	1.20412	0.978347	0.978347	1.27938	1.20412	1.12886	1.0536	1.0536	0.90309	1.20412	1.12886	0.827832	0.978347	1.20412	1.12886	1.27938	1.20412	1.0536	0.90309	0.451545	0.978347	0.827832	0.978347	0.677318
YES	221	62	Male	690	14:05:47	OD	0.0230769	0	0.071	11	0	14	1	16	-1	100	4	2.5	0:08:04	1.03334	1.22293	0.940719	1.0536	0.970821	1.27938	1.12886	1.12886	0.90309	1.20412	1.27938	1.27938	1.12886	0.978347	1.0536	1.20412	1.12886	0.978347	1.20412	0.827832	0.677318	1.20412	1.20412	1.12886	0.90309	0.526802	1.12886	1.0536	1.12886	0.526802
YES	221	62	Male	929	12:25:38	OD	0.01	0	0.067	17	0	15	1	16	-1	100	4	2.5	0:08:25	1.12018	1.22293	1.0536	1.0536	1.0536	1.12886	1.20412	1.27938	0.827832	1.20412	1.35464	1.12886	1.12886	0.90309	1.27938	1.12886	0.978347	1.12886	1.12886	1.27938	1.27938	1.35464	1.12886	1.12886	0.90309	0.827832	1.12886	1.12886	1.0536	1.0536
YES	221	62	Male	944	11:53:46	OD	0.00538462	0	0.176	10	0	17	3	16	-1	100	4	2.5	0:08:01	1.07676	1.16649	0.940719	0.959533	1.00092	1.12886	1.27938	0.978347	0.90309	0.827832	1.42989	1.35464	0.827832	1.12886	0.978347	0.978347	1.27938	0.978347	1.12886	1.35464	1.20412	1.27938	1.12886	0.90309	1.12886	0.60206	1.20412	1.0536	0.978347	0.978347
YES	232	53	Male	0	15:16:15	OD	0	0	0.067	11	0	15	1	16	-2	100	4	(null)	0:07:17	0.90309	1.01598	0.639688	0.771389	0.835358	0.978347	0.978347	1.0536	0.677318	1.0536	1.0536	1.0536	0.827832	0.978347	0.90309	1.12886	1.0536	0.677317	0.978347	0.978347	0.978347	0.978347	0.90309	0.978347	0.752575	0.60206	0.978347	0.376287	0.60206	0.978347
YES	232	53	Male	0	15:48:04	OD	0.0192308	0	0.154	19	0	13	2	16	-2	100	4	(null)	0:07:40	0.775731	0.903089	0.43273	0.60206	0.647214	0.827832	0.978347	0.90309	0.827832	0.827832	0.978347	1.0536	0.677318	0.90309	0.752575	0.827832	0.752575	0.526802	0.978347	0.978347	1.12886	0.978347	0.376287	0.978348	0.677318	0.451545	0.30103	0.376287	0.677317	0.376287
YES	232	53	Male	0	16:03:56	OD	0.0130769	0	0	16	0	10	0	16	-2	100	4	(null)	0:07:58	0.859672	1.01598	0.545616	0.771389	0.782678	0.978347	0.978347	0.978347	0.752575	0.978347	1.12886	1.12886	0.827832	0.827832	0.827832	1.0536	1.0536	0.677317	0.827832	0.978347	1.12886	0.978347	0.827832	0.978347	0.677318	0.30103	0.752575	0.376287	0.752575	0.60206
YES	255	35	Male	0	12:41:45	OD	0.00461538	0	0	12	0	13	0	16	-2	30	4	N/A	00:06:08	0.962846	1.04968	0.767466	0.974424	0.936795	0.899166	1.2002	1.2002	1.04968	1.04968	1.04968	1.2002	0.974424	0.899166	0.899166	1.12494	0.899166	0.974424	1.12494	0.899166	0.823909	1.2002	0.899166	0.899166	0.899166	0.598136	0.823909	0.598136	0.899166	0.899166
YES	256	28	Male	0	3:59:21	OS	0	0	0.071	18	0	14	1	-16	-3	30	4	N/A	00:07:34	1.26966	1.42597	1.21901	1.23782	1.21525	1.35071	1.35071	1.2002	1.35071	1.2002	1.27545	1.2002	1.2002	1.50123	1.50123	1.12494	1.35071	1.12494	1.2002	1.35071	1.35071	1.50123	1.27545	1.2002	1.2002	1.2002	1.12494	1.27545	1.35071	1.04968
YES	273	24	Female	0	2:31:04	OD	0.0107692	0.083	0	12	1	8	0	17	-2	30	4	N/A	00:06:40	0.939689	1.03087	0.823909	0.880352	0.884115	1.04968	1.04968	0.974424	0.899166	0.899166	1.12494	1.12494	0.899166	0.748651	0.823909	0.899166	0.899166	0.899166	1.04968	1.2002	1.04968	1.12494	0.823909	0.899166	0.447621	0.974424	1.04968	0.598136	0.899166	0.974424
YES	274	54	Male	0	10:41:13	OD	0.0115385	0	0	11	0	12	0	16	-1	100	4	N/A	00:08:56	1.03913	1.42989	0.658503	0.940719	0.865461	1.27938	1.42989	1.20412	0.978347	1.58041	1.42989	1.35464	1.20412	1.12886	1.27938	0.827832	1.0536	0.978347	0.978347	1.42989	1.20412	1.12886	0.60206	0.451545	0.752575	0.526802	0.978347	0.526802	0.526802	1.0536
YES	274	54	Male	7	10:34:57	OD	0.00923077	0.053	0.067	19	1	15	1	16	-1	100	4	N/A	00:08:28	1.17807	1.37345	0.940719	1.07242	1.01598	1.42989	1.27938	1.12886	0.90309	1.50515	1.27938	1.58041	1.12886	1.35464	1.42989	1.50515	1.35464	1.0536	1.12886	1.42989	1.27938	1.27938	1.20412	1.0536	0.677318	0.677318	0.90309	0.827832	0.677317	1.35464
YES	274	56	Male	655	10:06:40	OD	0.00923077	0	0	11	0	13	0	15	-1	100	4	3.5	0:08:29	1.12307	1.41108	0.73376	0.959533	0.993399	1.35464	1.27938	1.27938	0.90309	1.58041	1.42989	1.42989	0.978347	1.35464	1.12886	1.27938	0.978347	0.978347	1.42989	1.50515	0.978347	1.27938	0.978347	0.978347	0.978347	0.60206	0.978347	0.376287	0.90309	0.978347
YES	274	56	Male	662	10:03:37	OD	0.00923077	0.062	0.077	16	1	13	1	15	-1	100	4	3.5	0:07:52	1.0565	1.33582	0.658503	0.90309	0.925667	1.27938	1.27938	0.978347	0.978347	1.35464	1.42989	1.35464	0.978347	1.27938	1.27938	1.27938	0.677318	0.978347	1.27938	1.27938	1.12886	1.35464	0.677318	0.60206	0.677318	0.30103	0.978347	0.677317	1.0536	1.0536
YES	274	56	Male	865	10:36:43	OD	0.0153846	0	0	17	0	15	0	15	-1	100	4	3.5	0:08:16	1.14912	1.52396	0.790204	0.940719	0.993399	1.58041	1.50515	1.0536	0.978347	1.58041	1.42989	1.42989	0.978348	1.20412	1.42989	1.27938	0.978348	0.677318	1.42989	1.27938	1.12886	1.27938	1.12886	0.90309	0.677317	0.677318	1.0536	0.677318	0.827832	1.27938
YES	274	56	Male	872	10:31:52	OD	0.0130769	0	0.1	10	0	10	1	15	-1	100	4	3.5	0:08:00	1.1607	1.50515	0.658503	0.846646	1.00845	1.42989	1.50515	1.27938	0.978347	1.50515	1.58041	1.42989	0.978347	1.27938	1.27938	1.27938	1.0536	0.60206	1.27938	1.42989	1.27938	1.27938	0.827832	1.12886	0.677318	0.30103	1.20412	0.90309	1.12886	1.20412
YES	274	57	Male	1006	10:37:54	OD	0	0	0.182	8	0	11	2	15	-1	100	4	3.5	0:08:19	1.0044	1.26056	0.545617	0.696132	0.812781	1.27938	1.20412	0.978347	0.827832	1.35464	1.20412	1.35464	0.90309	1.0536	1.35464	1.12886	0.827832	0.376287	1.35464	1.42989	1.0536	1.27938	0.677317	0.752575	0.60206	0.526803	0.978348	0.60206	0.90309	0.90309
YES	275	45	Female	0	1:08:59	OD	0.0253846	0	0	14	0	10	0	17	-1	30	4	N/A	00:07:10	0.768913	0.974424	0.61695	0.748651	0.635765	0.899166	1.04968	0.974424	0.748651	1.04968	0.899166	1.04968	0.748651	0.748651	0.823909	0.823909	0.823909	0.598136	0.823909	0.974424	0.823909	0.899166	0.899166	0.447621	0.447621	0.297106	0.598136	0.673394	0.748651	0.297106
YES	275	45	Female	6	1:03:11	OD	0	0	0	14	0	14	0	17	-1	100	4	N/A	0:07:22	0.83941	0.940719	0.696132	0.846647	0.760101	0.978347	0.90309	1.0536	0.752575	0.978347	0.90309	1.12886	0.827832	0.827832	0.827832	0.90309	0.827832	0.90309	0.978347	1.0536	0.978347	0.90309	0.90309	0.60206	0.451545	0.451545	0.90309	0.526802	0.978347	0.60206
YES	275	45	Female	113	12:55:52	OD	0	0	0	8	0	9	0	17	1	100	4	0	00:07:44	0.923351	1.03479	0.733761	0.865461	0.865461	0.978347	1.0536	1.12886	0.978347	0.978347	1.12886	1.12886	0.978347	0.978347	0.90309	0.827832	0.978347	0.677317	0.827832	1.12886	0.90309	0.978347	0.827832	0.60206	0.90309	0.677318	0.90309	0.752575	0.978347	0.827832
YES	275	46	Female	343	13:11:03	OD	0.00384615	0	0	10	0	18	0	17	1	100	4	0	0:08:24	0.804676	0.90309	0.60206	0.752575	0.729998	0.827832	0.827832	0.978347	0.827832	0.978347	0.978348	1.12886	0.827832	0.677318	0.677318	0.677318	0.978347	0.526803	0.978347	0.978347	0.978347	0.90309	0.827832	0.677318	0.451545	0.376287	0.90309	0.677318	0.827832	0.60206
YES	275	46	Female	350	13:06:12	OD	0.00538462	0	0	12	0	8	0	17	1	100	4	0	0:08:12	0.885723	0.997162	0.677318	0.790204	0.805255	0.827832	1.0536	0.978347	0.677318	1.0536	1.0536	1.12886	0.978347	0.978347	0.978347	0.827832	0.90309	0.60206	0.978347	0.978347	0.978347	1.0536	0.90309	0.526802	0.827832	0.60206	0.978347	0.60206	0.827832	0.752575
YES	275	47	Female	627	12:55:50	OD	0.00769231	0.091	0	11	1	10	0	17	1	100	4	0	0:16:22	0.732313	0.771389	0.60206	0.658503	0.632163	0.677318	0.677318	0.978347	0.60206	0.978347	0.752575	0.978347	0.827832	0.90309	0.526802	0.827832	0.677318	0.526803	0.978347	0.827832	0.90309	0.827832	0.677318	0.376287	0.60206	0.30103	0.827832	0.90309	0.752575	0.451545
YES	275	47	Female	642	13:11:47	OD	0.000769231	0	0.077	16	0	13	1	17	1	100	4	0	0:09:14	0.8452	0.865461	0.696132	0.752575	0.737523	0.827832	0.827832	0.978347	0.90309	0.978347	0.827832	1.20412	0.827832	0.90309	0.752575	0.677318	0.978347	0.30103	0.90309	0.978348	1.20412	1.0536	0.978347	0.60206	0.451545	0.526803	0.978347	0.978347	0.978348	0.60206
YES	275	47	Female	936	12:11:26	OD	0	0	0	13	0	18	0	17	1	100	4	0	0:07:29	0.882828	0.978347	0.714946	0.714947	0.79773	1.0536	0.827832	1.0536	0.90309	0.978348	1.0536	1.0536	0.677318	0.978347	0.827832	0.677318	1.0536	0.60206	0.978347	0.978347	0.90309	0.978347	0.677318	0.526803	0.752575	0.752575	1.12886	0.827832	0.978347	0.752575
YES	275	47	Female	943	12:12:39	OD	0	0	0	10	0	9	0	17	1	100	4	0	0:07:47	0.917562	1.09123	0.771389	0.771389	0.820307	0.978347	1.12886	1.0536	0.827832	1.12886	1.12886	1.12886	0.752575	0.978347	0.677318	0.90309	0.827832	0.60206	1.0536	1.12886	0.978347	0.978347	0.90309	0.827832	0.677317	0.60206	0.978347	0.978347	0.90309	0.677318
YES	276	51	male	7	4:14:50	OD	0.0230769	0	0.133	3	0	15	2	17	-1	50	4	0	00:08:20	0.87125	0.903089	0.73376	0.752575	0.782678	0.978347	0.978347	1.0536	0.90309	0.978347	0.677317	0.978347	0.752575	0.60206	1.12886	0.90309	0.978347	0.60206	0.90309	1.12886	0.978347	0.978347	0.752575	1.27938	0.827832	0.90309	0.90309	0.677317	0.677317	0.376287
YES	277	50	Female	0	1:46:58	OD	0.00384615	0	0.167	18	0	12	2	16	-1	100	4	N/A	00:09:04	1.28517	1.29819	1.24175	1.31701	1.2869	1.27938	1.27938	1.27938	1.27938	1.27938	1.35464	1.20412	1.42989	1.27938	1.27938	1.35464	1.27938	1.20412	1.12886	1.42989	1.42989	1.27938	1.35464	1.27938	1.27938	1.12886	1.27938	1.27938	1.27938	1.12886
YES	278	59	Male	0	2:22:33	OS	0.0153846	0	0	5	0	11	0	-17	-3	100	4	N/A	00:06:46	0.471806	0.564431	0.376287	0.526802	0.496699	0.526802	0.60206	0.526802	0.376287	0.60206	0.451545	0.376287	0.451545	0.752575	0.376287	0.526802	0.677318	0.150515	0.677317	0.60206	0.225772	0.451545	0.376287	0.451545	0.526802	0.376287	0.677317	0.376287	0.677317	0.150515
YES	278	59	Male	5	1:39:28	OS	0.0115385	0	0	14	0	11	0	-16	-1	100	4	N/A	00:07:25	0.764153	0.978347	0.60206	0.564431	0.669792	0.978347	0.90309	0.752575	0.677318	0.827832	0.677318	0.60206	0.677318	1.12886	0.90309	0.752575	1.0536	0.677318	0.752575	0.978347	0.90309	0.90309	0.752575	0.677318	0.827832	0.376287	0.677318	0.60206	0.60206	0.526802
YES	279	59	Female	0	4:22:18	OD	0.0130769	0	0.2	11	0	10	2	17	-3	100	4	N/A	00:07:47	0.769942	0.809018	0.714946	0.771389	0.752575	0.752575	0.827832	0.90309	0.677318	0.677317	0.978347	1.0536	0.978347	0.978347	0.60206	0.60206	0.827832	0.60206	0.60206	0.526802	0.752575	0.978347	0.827832	0.827832	0.677318	0.60206	0.677318	0.827832	0.827832	0.60206
YES	279	59	Female	7	4:16:32	OD	0.0130769	0	0	9	0	11	0	17	-2	50	4	N/A	00:07:09	0.882828	0.921904	0.714946	0.846647	0.895564	0.978347	0.677317	0.978347	0.90309	1.0536	0.978347	1.35464	0.90309	0.677317	0.677317	0.978347	0.978347	0.827832	0.677317	0.677317	1.0536	0.978347	0.752575	0.978347	0.827832	0.60206	0.827832	0.677317	0.978347	0.827832
YES	279	60	Female	223	5:04:10	OD	0.0130769	0	0	11	0	16	0	17	-3	100	4	+3	00:12:15	1.08544	1.24175	0.846646	0.90309	0.985873	1.27938	1.12886	1.27938	0.752575	1.27938	1.27938	1.27938	1.20412	1.27938	1.20412	1.20412	0.978348	0.827832	0.90309	0.978347	1.20412	1.35464	0.827832	0.978347	0.90309	0.752575	0.978347	0.978347	1.12886	0.978347
YES	279	60	Female	231	5:06:04	OD	0.0138462	0	0.118	11	0	17	2	17	-1	100	4	+3	00:09:03	1.20412	1.35464	0.921904	1.03479	1.09876	1.35464	1.42989	1.27938	0.978347	1.35464	1.27938	1.50515	1.27938	1.20412	1.35464	1.27938	1.27938	0.827832	1.20412	1.20412	1.42989	1.35464	1.0536	1.0536	0.978347	0.90309	1.20412	0.90309	1.0536	1.20412
YES	279	61	Female	523	16:35:59	OD	0.01	0.062	0.091	16	1	11	1	17	-1	100	4	3	0:09:57	1.09992	1.27938	0.865461	0.997162	1.03103	1.35464	1.20412	1.0536	0.978347	1.27938	1.27938	1.27938	1.0536	0.978347	1.12886	1.27938	1.20412	0.90309	0.978347	1.27938	1.27938	1.20412	1.0536	1.0536	1.0536	0.90309	1.20412	0.60206	1.0536	0.827832
YES	279	61	Female	528	13:44:39	OD	0	0	0.154	15	0	13	2	17	-1	100	4	3	0:08:13	1.12597	1.35464	0.865461	0.978347	1.00845	1.35464	1.35464	1.27938	0.90309	1.42989	1.27938	1.27938	1.12886	1.0536	1.20412	1.20412	1.12886	0.978347	1.27938	1.35464	1.20412	1.20412	0.90309	0.677318	0.978347	0.677318	1.35464	0.90309	1.12886	0.90309
YES	279	62	Female	942	15:50:11	OD	0	0	0	14	0	8	0	16	-1	100	4	4	0:07:36	0.955191	1.0536	0.846647	0.809018	0.910616	1.12886	0.978347	1.0536	0.677318	0.978347	1.12886	1.12886	0.677318	0.978347	0.978347	0.978347	0.978347	0.90309	1.0536	0.827832	1.0536	0.978347	0.978348	0.978347	0.827832	0.677318	1.0536	0.827832	0.90309	0.827832
YES	282	50	Female	0	9:06:07	OS	0.0107692	0.067	0.111	15	1	9	1	-16	-3	100	4	N/A	00:08:15	0.987031	1.09123	0.827832	0.978347	0.940719	0.978347	1.12886	1.12886	1.12886	0.978347	1.20412	0.90309	0.978347	1.12886	1.12886	0.827832	0.978347	0.677318	0.978347	1.0536	1.12886	1.0536	1.12886	0.677318	0.978347	1.12886	1.0536	0.677317	1.0536	0.827832
YES	282	50	Female	8	9:05:04	OS	0.00923077	0	0.067	11	0	15	1	-17	-2	50	4	0	00:07:41	0.963875	1.14768	0.73376	0.921904	0.910615	1.20412	1.0536	1.12886	1.12886	1.12886	1.0536	1.0536	0.376287	1.20412	1.12886	0.978347	1.12886	0.677317	1.0536	1.12886	1.35464	0.752575	1.12886	0.376287	1.12886	0.978347	0.978347	0.752575	0.978347	0.376287
YES	282	51	Female	182	6:02:40	OS	0.01	0	0.143	10	0	7	1	-17	-2	100	4	plano	00:08:19	1.10281	1.27938	0.921904	1.03479	1.00092	1.27938	1.27938	1.12886	1.27938	1.27938	1.12886	1.12886	0.978347	1.27938	1.27938	1.20412	1.20412	0.677318	0.978347	1.20412	1.27938	1.20412	1.20412	0.827832	0.978347	1.20412	0.978347	0.827832	1.12886	0.752575
YES	282	51	Female	189	12:53:43	OS	0.0161538	0.067	0	15	1	11	0	-17	-2	100	4	0	00:08:07	1.0536	1.09123	0.865461	1.01598	1.03855	1.12886	0.978347	1.12886	1.20412	1.12886	1.20412	0.978347	0.978347	1.12886	1.12886	1.27938	0.978347	0.978347	1.0536	1.12886	1.27938	1.0536	1.0536	0.827832	1.12886	1.0536	1.12886	0.752575	1.12886	0.677318
YES	282	51	Female	362	13:09:04	OS	0	0	0	12	0	12	0	-17	-2	100	4	0	0:08:33	1.04782	1.12886	0.90309	0.997162	1.00092	0.978347	1.12886	1.0536	0.978347	1.0536	1.20412	1.27938	1.12886	1.27938	1.12886	0.978347	1.0536	1.0536	0.978347	1.12886	1.42989	0.978347	1.0536	0.827832	0.90309	0.978347	1.0536	0.978347	0.978348	0.677317
YES	282	51	Female	369	13:10:29	OS	0	0.071	0	14	1	13	0	-17	-2	100	4	0	0:07:58	1.04492	1.14768	0.90309	0.997162	0.970822	1.12886	1.20412	1.12886	1.12886	0.978347	1.20412	1.12886	1.12886	1.12886	1.12886	1.20412	0.978347	0.827832	0.978347	1.12886	1.27938	1.12886	0.978347	0.677318	1.0536	0.90309	1.12886	0.677318	1.27938	0.752575
YES	282	52	Female	576	11:52:04	OS	0.00538462	0	0	13	0	14	0	-16	-2	100	4	0	0:08:14	1.10571	1.24175	0.997162	1.0536	1.0235	1.27938	1.27938	1.12886	1.20412	1.27938	1.20412	1.20412	1.27938	1.27938	1.12886	0.978347	1.27938	1.12886	0.978347	1.20412	1.20412	1.12886	1.0536	0.376287	1.0536	0.978347	1.12886	0.90309	1.20412	0.978347
YES	282	52	Female	587	10:13:48	OS	0.0215385	0.067	0	15	1	13	0	-16	-2	100	4	0	0:08:56	1.09123	1.18531	1.01598	1.11005	1.08371	1.12886	1.20412	1.12886	1.12886	1.0536	1.27938	0.978347	1.12886	1.12886	1.27938	1.27938	0.376287	0.978347	0.978347	1.20412	1.27938	1.12886	1.27938	0.978347	1.12886	1.12886	1.12886	0.978347	1.20412	0.677317
YES	282	53	Female	851	10:14:06	OS	0	0	0	16	0	17	0	-16	-2	100	4	0	0:09:01	1.10571	1.18531	0.940719	1.01598	1.0536	1.20412	1.12886	1.27938	1.20412	1.20412	1.27938	1.27938	1.12886	1.27938	1.12886	1.0536	1.12886	0.978347	1.12886	0.978347	1.12886	1.12886	1.20412	0.90309	0.978348	1.20412	1.0536	0.752575	1.0536	0.90309
YES	282	53	Female	860	9:18:41	OS	0	0.067	0	15	1	13	0	-16	-2	100	4	0	0:08:36	1.13465	1.24175	1.11005	1.12886	1.08371	1.20412	1.20412	1.20412	1.12886	1.12886	1.20412	1.27938	1.20412	1.27938	1.27938	1.0536	1.12886	0.90309	1.12886	1.20412	1.12886	1.20412	1.12886	0.978347	0.978347	1.12886	0.978347	1.12886	1.27938	0.978347
YES	296	25	Female	0	3:35:54	OD	0.0107692	0.053	0.1	19	1	10	1	17	-2	100	4	plano	00:09:00	1.09123	1.16649	0.921904	1.01598	1.09876	1.35464	1.0536	1.12886	0.752575	1.27938	0.978347	0.978347	1.20412	1.27938	1.35464	1.0536	0.978347	0.978348	1.20412	1.12886	1.0536	0.978348	1.12886	1.20412	1.12886	0.978347	1.27938	0.60206	0.978347	1.0536
YES	301	22	Female	0	1:47:41	OD	0.00538462	0.077	0.2	13	1	15	3	17	-5	100	4	-5.50	00:09:11	1.14912	1.37345	0.90309	1.09123	1.06113	1.42989	1.42989	1.27938	1.0536	1.27938	1.35464	1.27938	1.20412	0.978347	1.20412	1.42989	1.12886	1.0536	1.12886	1.35464	1.35464	1.12886	1.0536	1.12886	1.12886	0.752575	1.12886	0.752575	0.978347	0.978347
YES	305	47	Female	0	10:56:40	OS	0.00384615	0.063	0	16	1	12	0	-15	-2	60	4	2.5	00:07:44	1.1973	1.35071	1.03087	1.16257	1.13999	1.35071	1.35071	1.35071	1.35071	1.35071	1.2002	1.27545	1.35071	1.35071	1.35071	1.2002	1.42597	1.04968	1.04968	0.899166	1.35071	1.2002	1.2002	1.04968	1.04968	1.04968	1.2002	1.12494	1.27545	0.748651
YES	305	47	Female	3	12:43:49	OS	0.00384615	0.083	0	12	1	14	0	-15	-2	100	4	2.5	00:07:31	1.11439	1.22293	0.940719	1.07242	1.0536	1.12886	1.20412	1.12886	1.27938	0.978347	1.12886	1.0536	1.12886	1.27938	1.27938	1.12886	1.27938	1.0536	1.12886	1.12886	1.27938	1.20412	1.27938	0.978347	0.978347	0.978347	1.20412	0.978348	1.12886	0.677318
YES	305	48	Female	0	12:20:39	OS	0	0	0	16	0	14	0	-15	-2	100	4	2.5	0:09:12	1.25912	1.41108	1.12886	1.24175	1.21165	1.27938	1.58041	1.27938	1.42989	1.27938	1.12886	1.27938	1.27938	1.35464	1.42989	1.20412	1.27938	1.12886	1.27938	1.20412	1.42989	1.27938	1.27938	1.20412	1.12886	1.20412	1.27938	1.20412	1.27938	1.0536
YES	305	48	Female	7	10:12:51	OS	0.01	0	0.071	11	0	14	1	-15	-2	100	4	2.5	0:08:52	1.34595	1.41108	1.24175	1.27938	1.27938	1.27938	1.42989	1.35464	1.27938	1.35464	1.20412	1.42989	1.42989	1.50515	1.42989	1.35464	1.42989	1.20412	1.27938	1.50515	1.50515	1.27938	1.58041	1.35464	1.27938	1.27938	1.27938	1.27938	1.27938	1.12886
YES	307	27	Female	0	3:21:45	OD	0.00846154	0	0	17	0	5	0	19	-1	30	4	N/A	00:06:37	0.847065	1.08731	0.729837	0.711023	0.726074	1.04968	1.04968	0.823909	0.673394	1.12494	1.12494	1.04968	0.673394	0.598136	0.899166	0.974424	0.598136	0.598136	0.974424	1.12494	1.04968	0.899166	0.899166	0.447621	0.673394	0.598136	0.899166	0.823909	0.748651	0.598136
YES	318	50	Male	0	14:41:36	OD	0.0130769	0	0.083	8	0	12	1	16	-1	100	4	3	0:08:52	0.99282	1.16649	0.733761	0.809018	0.90309	1.0536	1.20412	1.27938	0.827832	1.12886	1.27938	1.27938	0.677318	1.12886	0.978347	0.978347	1.0536	0.752575	0.827832	0.978347	0.978347	1.42989	0.978348	0.827832	0.677318	0.526802	1.27938	0.677318	1.20412	0.677318
YES	318	50	Male	7	17:30:48	OD	0.00461538	0	0	14	0	14	0	16	-1	100	4	3	0:08:33	1.22728	1.26056	1.03479	1.18531	1.2267	1.27938	1.27938	1.27938	1.27938	1.27938	1.20412	1.42989	1.12886	1.20412	1.0536	1.20412	1.35464	1.12886	1.27938	1.27938	1.35464	1.35464	1.20412	1.27938	1.12886	0.827832	1.27938	0.978347	1.27938	1.20412
YES	318	51	Male	341	15:27:42	OD	0.0269231	0	0	12	0	12	0	16	-1	100	4	3	0:09:14	1.07966	1.14768	0.921904	0.997162	1.06113	0.978347	1.35464	1.12886	1.0536	1.12886	1.12886	1.27938	0.90309	0.978347	0.978347	0.978347	1.12886	1.0536	1.0536	1.12886	1.27938	1.27938	0.978347	0.978347	1.0536	0.677317	1.20412	0.978347	1.12886	1.12886
YES	318	51	Male	348	17:18:27	OD	0.0153846	0	0	7	0	12	0	16	-1	100	4	3	0:08:46	1.12018	1.09123	0.997162	1.01598	1.09123	0.827832	1.42989	1.12886	0.90309	1.0536	1.0536	1.20412	1.20412	1.12886	0.978347	1.27938	1.12886	0.978348	1.12886	1.20412	1.35464	1.27938	0.978347	1.12886	0.978347	0.978347	1.20412	1.0536	1.27938	1.0536
YES	318	52	Male	593	16:49:42	OD	0.0284615	0.056	0.111	18	1	9	1	16	-1	100	4	3	0:12:23	1.24464	1.24175	1.11005	1.22293	1.2267	1.20412	1.27938	1.27938	1.27938	1.20412	1.27938	1.50515	1.27938	1.20412	1.27938	1.27938	1.42989	1.12886	1.20412	1.27938	1.27938	1.27938	1.20412	1.20412	1.12886	1.12886	1.27938	0.978347	1.27938	1.20412
YES	318	52	Male	607	17:04:19	OD	0.00384615	0.083	0.083	12	1	12	1	16	-1	100	4	3	0:09:57	1.18965	1.24175	0.959533	1.03479	1.12134	1.27938	1.27938	1.20412	1.12886	1.27938	1.12886	1.27938	1.0536	1.12886	1.0536	1.12886	1.12886	0.978347	1.42989	1.42989	1.58041	1.50515	0.978347	1.12886	1.20412	0.90309	1.0536	0.978347	1.35464	1.12886
YES	319	58	Female	0	10:31:34	OS	0.0192308	0	0.143	11	0	14	2	-15	-2	100	4	2.5	0:08:03	1.11439	1.31701	0.90309	1.07242	1.01598	1.27938	1.42989	1.0536	0.978347	0.978347	1.0536	1.20412	1.12886	1.27938	1.27938	1.27938	1.27938	0.978347	1.0536	1.27938	1.27938	1.20412	1.27938	0.677318	1.12886	1.0536	1.20412	0.90309	1.12886	0.752575
YES	319	58	Female	6	10:02:37	OS	0.00692308	0.077	0.091	13	1	11	1	-15	-2	100	4	2.5	0:08:44	1.03913	1.12886	0.884275	0.921904	0.95577	1.20412	1.12886	0.978347	0.978347	1.12886	1.12886	1.12886	0.978347	0.978347	1.20412	1.35464	1.12886	0.827832	0.90309	0.978347	1.27938	1.0536	1.27938	0.90309	0.978347	0.827832	1.12886	0.827832	0.90309	0.827832
YES	319	58	Female	196	12:05:45	OS	0.00461538	0	0	11	0	9	0	-17	-3	100	4	2.5	0:07:21	1.06229	1.35464	0.846647	0.978347	1.00092	1.35464	1.27938	0.677318	1.12886	0.90309	0.978347	0.978347	1.0536	1.35464	1.42989	1.12886	1.12886	1.12886	1.12886	1.12886	1.0536	1.0536	1.27938	0.978347	0.978347	0.978347	1.12886	0.90309	0.90309	0.677318
YES	319	58	Female	202	11:59:54	OS	0.0123077	0.1	0.15	10	1	20	3	-17	-3	100	4	2.5	0:07:43	1.1086	1.31701	0.921904	1.03479	1.03103	1.27938	1.27938	0.978347	1.12886	0.978347	1.12886	1.0536	1.27938	1.42989	1.27938	1.20412	1.20412	0.978347	0.978347	1.12886	1.27938	1.20412	1.12886	0.978347	1.12886	0.978347	1.12886	0.978347	1.0536	0.677318
YES	319	59	Female	496	11:19:36	OS	0	0	0	10	0	12	0	-17	-3	100	4	2.5	0:08:37	1.08834	1.29819	0.921904	0.978347	0.985873	1.42989	1.42989	0.978347	0.978347	0.978347	1.12886	1.12886	1.27938	1.12886	1.20412	1.27938	1.20412	0.978347	0.978348	0.978347	1.42989	1.12886	1.20412	0.90309	0.978347	0.978347	0.90309	1.0536	0.978347	0.677318
YES	319	59	Female	502	12:22:22	OS	0.00384615	0.062	0	16	1	9	0	-17	-3	100	4	2.5	0:08:43	1.04203	1.29819	0.77139	0.865461	0.925667	1.35464	1.27938	0.90309	0.978347	1.0536	0.978347	1.12886	1.0536	1.27938	1.27938	1.35464	1.12886	1.0536	0.978347	1.12886	1.20412	1.20412	1.20412	0.827832	0.90309	0.827832	0.90309	0.90309	0.827832	0.677318
YES	320	60	Female	0	11:09:38	OD	0.00461538	0	0	13	0	11	0	19	-6	100	4	0	0:08:40	0.662845	0.790203	0.507988	0.714946	0.624637	0.677318	0.978347	0.677318	0.827832	0.677317	0.827832	0.827832	0.752575	0.827832	0.526802	0.827832	0.677317	0.60206	0.677317	0.752575	0.677318	0.60206	0.677318	0.677318	0.60206	0.225772	0.451545	0.526803	0.60206	0.30103
YES	320	60	Female	186	11:37:50	OD	0.00769231	0.071	0.154	14	1	13	2	19	-6	100	4	0	0:11:30	0.703368	0.827832	0.60206	0.696132	0.571957	0.978347	0.752575	0.978347	0.677318	0.827832	0.752575	0.827832	0.677318	0.827832	0.60206	0.978347	0.752575	0.60206	0.752575	0.90309	0.827832	0.827832	0.827832	0.376287	0.451545	0.752575	0.60206	0.225772	0.376287	0.376287
YES	321	60	Female	0	10:12:48	OD	0	0.059	0.091	17	1	11	1	16	-2	100	4	-1	0:08:36	1.14334	1.39226	0.921904	1.09123	1.06113	1.20412	1.50515	1.42989	1.0536	1.58041	1.27938	1.27938	1.0536	1.12886	0.90309	1.35464	1.27938	1.27938	1.20412	1.0536	1.35464	1.12886	0.978347	1.12886	1.12886	0.60206	1.0536	0.827832	1.0536	0.827832
YES	321	60	Female	7	10:00:43	OD	0.0107692	0	0.118	9	0	17	2	16	-2	100	4	-1	0:08:40	1.14623	1.22293	1.0536	1.09123	1.03855	1.0536	1.20412	1.50515	0.978347	1.35464	1.27938	1.27938	1.20412	0.978347	0.978347	1.42989	1.27938	1.20412	1.27938	1.0536	1.27938	1.42989	0.978347	0.978347	1.12886	1.12886	1.0536	0.90309	1.0536	0.827832
YES	321	61	Female	508	12:07:44	OD	0.0107692	0	0	10	0	14	0	16	-3	100	4	-1	0:08:31	0.989925	1.18531	0.959533	1.0536	0.933193	0.978347	1.12886	1.20412	1.12886	1.42989	1.20412	1.20412	0.978347	0.677317	0.978347	0.978347	1.0536	1.12886	0.978347	0.827832	0.978347	1.0536	0.978348	0.827832	0.978347	0.90309	0.978347	0.827832	0.827832	0.677317
YES	321	61	Female	516	10:03:20	OD	0.03	0.059	0.133	17	1	15	2	16	-3	100	4	-1	0:08:58	1.09992	1.31701	0.940719	0.978347	0.95577	1.27938	1.12886	1.27938	0.978347	1.42989	1.42989	1.27938	1.20412	0.978348	1.12886	1.35464	1.12886	0.677318	0.90309	1.20412	1.35464	1.12886	1.0536	1.12886	0.978347	0.90309	0.60206	1.12886	1.12886	0.677318
YES	322	63	Male	0	12:55:34	OD	0.01	0	0	8	0	10	0	15	-3	100	4	4	0:07:53	0.636794	0.790203	0.507988	0.564431	0.496699	0.827832	0.677318	0.827832	0.677318	0.827832	0.827832	0.978347	0.677318	0.677317	0.677318	0.677318	0.752575	0.225772	0.752575	0.60206	0.752575	0.60206	0.677318	0.526802	0.451545	0.451545	0.30103	0.677317	0.376287	0.376287
YES	322	63	Male	7	12:27:59	OD	0.00461538	0	0.133	10	0	15	2	15	-3	100	4	4	0:06:56	0.616533	0.639689	0.43273	0.564431	0.519277	0.90309	0.376287	0.677318	0.526802	0.677318	0.60206	0.90309	0.677318	0.90309	0.90309	0.677318	0.60206	0.376287	0.677318	0.752575	0.677317	0.827832	0.677317	0.451545	0.376287	0.075257	0.526803	0.60206	0.677318	0.376287
YES	322	64	Male	176	12:17:13	OD	0.0123077	0	0.125	17	0	8	1	15	-3	100	4	4	0:07:23	0.706262	0.90309	0.545616	0.677317	0.556905	0.90309	0.90309	0.978347	0.60206	0.827832	0.978347	0.90309	0.752575	0.978347	0.827832	0.677318	0.677318	0.526802	0.827832	0.677318	0.827832	0.978347	0.827832	0.376287	0.225772	0.30103	0.376287	0.526802	0.677318	0.376287
YES	322	64	Male	183	12:08:52	OD	0.0123077	0	0.091	9	0	11	1	15	-3	100	4	4	0:07:13	0.801782	0.846646	0.714946	0.827832	0.722472	0.827832	0.827832	0.90309	0.827832	0.90309	0.827832	0.978347	0.827832	0.978347	0.827832	0.677318	0.827832	0.677317	0.978347	1.0536	0.827832	0.978347	0.978347	0.526802	0.376288	0.376287	0.677318	0.827832	0.90309	0.60206
YES	322	65	Male	436	11:42:25	OD	0.01	0	0.167	16	0	12	2	15	-3	100	4	4	0:09:02	1.39805	1.69329	1.12886	1.35464	1.2869	1.65566	1.73092	1.42989	1.35464	1.65566	1.73092	1.73092	1.58041	1.27938	1.42989	1.27938	1.0536	1.0536	1.65566	1.65566	1.42989	1.73092	1.42989	0.978347	0.827832	0.827832	1.42989	1.20412	1.42989	1.20412
YES	323	63	Male	0	13:36:27	OS	0	0.083	0.083	12	1	12	1	-15	-1	100	4	2.5	0:08:10	1.12886	1.26056	0.940718	1.03479	1.07618	1.27938	1.35464	1.12886	1.27938	1.0536	1.0536	1.20412	1.20412	1.27938	1.12886	1.12886	1.20412	0.978347	1.27938	1.12886	1.27938	1.0536	1.27938	1.12886	1.12886	0.827832	1.20412	1.12886	0.978347	0.677317
YES	323	64	Male	259	12:08:11	OS	0.0146154	0.071	0.056	14	1	18	1	-15	-1	100	4	2.5	0:08:46	1.09992	1.22293	0.809018	1.09123	1.0536	1.12886	1.35464	1.20412	1.27938	1.20412	1.20412	1.12886	1.20412	1.20412	1.20412	1.12886	1.27938	0.677317	1.12886	1.35464	1.27938	0.978347	1.12886	0.752575	1.20412	1.20412	1.12886	0.90309	1.12886	0.225772
YES	323	64	Male	266	12:01:28	OS	0	0.077	0.143	13	1	14	2	-15	-1	100	4	2.5	0:08:07	1.18965	1.29819	0.978347	1.16649	1.12134	1.27938	1.27938	1.27938	1.35464	0.978347	1.20412	1.27938	1.20412	1.35464	1.27938	1.27938	1.27938	1.0536	1.12886	1.27938	1.27938	1.27938	1.20412	0.978347	1.20412	1.27938	1.27938	0.90309	1.20412	0.827832
YES	324	64	Male	0	10:13:08	OD	0.0461538	0	0	10	0	10	0	15	-3	100	4	2.5	0:08:11	1.09123	1.29819	0.997162	1.03479	1.00845	1.27938	1.42989	1.27938	0.827832	1.27938	1.20412	1.27938	0.978347	1.12886	1.27938	1.20412	0.978347	1.20412	0.978348	1.20412	1.12886	0.978347	1.12886	1.20412	1.0536	0.827832	0.978347	0.827832	0.827832	0.90309
YES	324	64	Male	7	10:06:52	OD	0.00846154	0.071	0	14	1	12	0	15	-3	100	4	2.5	0:09:16	1.20123	1.37345	1.01598	1.11005	1.10628	1.20412	1.50515	1.50515	1.12886	1.42989	1.35464	1.27938	1.20412	1.27938	1.12886	1.27938	1.20412	1.12886	1.12886	1.42989	1.20412	1.27938	0.978347	1.12886	1.20412	0.978347	0.978347	0.978347	0.978347	1.12886
YES	324	64	Male	224	12:14:34	OD	0.0176923	0	0.062	9	0	16	1	15	-3	100	4	2.5	0:07:50	1.01598	1.14768	0.865461	0.940718	0.925667	0.978347	1.27938	1.20412	0.978347	1.20412	1.12886	1.12886	0.978347	0.978347	1.0536	1.20412	0.978347	0.827832	0.978347	1.12886	1.12886	1.12886	0.978347	0.978347	0.978347	0.827832	0.827832	0.827832	0.978347	0.752575
YES	324	65	Male	238	13:04:39	OD	0	0.053	0.091	19	1	11	1	15	-3	100	4	2.5	0:08:39	1.06229	1.29819	0.790203	0.846646	0.888038	1.27938	1.35464	1.35464	0.978347	1.27938	1.27938	1.27938	0.978347	0.978347	1.27938	1.27938	1.12886	0.90309	0.978347	0.978347	1.35464	1.20412	0.526802	0.978347	0.90309	0.90309	0.827832	0.827832	0.827832	0.978347
YES	324	65	Male	469	10:16:57	OD	0.02	0	0	17	0	11	0	15	-3	100	4	2.5	0:07:49	1.07966	1.26056	0.90309	1.01598	0.948244	1.27938	1.27938	1.27938	0.90309	1.12886	1.35464	0.827832	1.0536	1.12886	1.35464	1.27938	0.978347	0.978347	1.20412	1.42989	1.27938	1.27938	1.12886	0.978347	0.978347	0.677318	0.978348	0.827832	0.827832	0.677318
YES	324	65	Male	476	10:12:32	OD	0.0146154	0	0.111	13	0	18	2	15	-3	100	4	2.5	0:09:12	1.12018	1.24175	0.959533	1.0536	1.00845	1.20412	1.42989	1.27938	1.12886	1.12886	1.20412	1.27938	0.978347	1.20412	1.0536	1.35464	1.12886	0.978347	1.20412	1.20412	1.27938	1.35464	1.12886	1.12886	1.0536	0.90309	0.978347	0.827832	0.978347	0.827832
YES	326	56	Male	0	8:46:16	OS	0.0184615	0	0.067	15	0	15	1	-13	-3	100	4	3.5	0:08:32	0.897301	1.09123	0.677318	0.809018	0.820307	0.90309	1.12886	0.827832	0.752575	0.60206	0.752575	0.90309	0.827832	1.20412	1.12886	1.12886	0.978348	0.827832	0.677318	0.978347	1.12886	1.0536	0.978348	1.0536	1.0536	0.677318	1.0536	0.827832	0.677318	0.60206
YES	326	56	Male	14	8:50:07	OS	0.00769231	0	0.077	12	0	13	1	-13	-3	100	4	3.5	0:08:23	0.955191	1.07242	0.827832	0.997161	0.888038	1.20412	0.677317	0.827832	0.90309	0.752575	0.827832	1.0536	0.827832	1.20412	1.20412	1.0536	0.978347	0.827832	0.827832	1.12886	1.27938	0.978347	1.20412	0.827832	0.827832	0.978347	1.12886	0.90309	0.978347	0.677318
YES	326	57	Male	328	8:29:29	OS	0	0	0	8	0	15	0	-13	-3	100	4	3.5	0:08:05	0.949402	1.12886	0.865461	0.90309	0.805255	0.978347	0.978347	0.978347	0.978348	0.677318	0.752575	0.978347	0.978347	1.27938	1.27938	1.12886	0.978347	0.376287	0.827832	1.20412	1.27938	1.0536	0.978347	0.978347	0.827832	0.827832	0.90309	0.90309	0.978348	0.752575
YES	326	57	Male	335	8:21:55	OS	0.00384615	0	0	5	0	11	0	-13	-3	100	4	3.5	0:08:16	0.987031	1.09123	0.827832	0.978347	0.95577	1.27938	0.978348	0.978347	0.978347	0.90309	0.752575	0.90309	0.827832	0.978347	1.12886	1.12886	1.20412	0.978347	0.90309	1.0536	1.27938	0.978347	0.978347	1.0536	1.0536	0.978347	1.0536	0.978347	0.90309	0.677318
YES	326	57	Male	476	13:27:02	OS	0.00461538	0	0	18	0	10	0	-13	-3	100	4	3.5	0:07:57	0.946508	1.16649	0.658503	0.733761	0.820307	0.978347	1.20412	0.978347	0.978347	0.827832	0.827832	0.978347	0.827832	1.12886	1.35464	1.20412	0.978347	0.978347	0.978347	1.20412	1.0536	0.978347	1.12886	0.978347	0.677318	0.752575	0.978348	0.526802	0.677318	0.827832
YES	326	57	Male	484	12:30:51	OS	0.0115385	0.067	0.091	15	1	11	1	-13	-3	100	4	3.5	0:08:07	0.850988	0.884275	0.90309	0.978347	0.85041	0.90309	0.827832	0.827832	0.376287	0.90309	0.677318	0.677317	0.677318	0.978347	0.827832	0.978347	1.0536	0.978347	0.677318	0.978347	0.978347	0.978347	0.978347	0.526802	0.827832	0.827832	1.0536	0.90309	1.12886	0.677318
YES	339	66	Female	0	14:01:01	OD	0.0115385	0	0.2	18	0	10	2	14	1	100	4	-3.75	0:08:17	0.845199	1.16649	0.564431	0.696131	0.647214	1.0536	1.12886	1.12886	0.376287	1.20412	1.27938	1.12886	0.827832	0.978347	1.0536	0.978347	0.978347	0.827832	1.0536	0.978347	0.90309	0.978347	0.752575	0.677317	0.526802	0.30103	0.752575	0.376287	0.677317	0.677318
YES	339	66	Female	0	14:17:49	OD	0.0215385	0	0.214	14	0	14	3	14	1	100	4	-3.75	0:08:39	0.963875	1.26056	0.583245	0.752575	0.782678	1.27938	1.27938	1.20412	0.978347	1.20412	1.27938	1.20412	0.827832	0.978347	1.0536	1.12886	0.978347	0.827832	1.12886	1.12886	1.12886	1.12886	0.376287	0.827832	0.677318	0.677317	0.827832	0.451545	0.827832	0.677317
YES	3507	40	Female	0	11:09:58	OS	0.00384615	0.091	0.222	11	1	18	4	-16	0	100	4	-4.5	0:07:42	0.853883	1.14768	0.677318	0.714946	0.707421	1.12886	1.27938	0.60206	0.677318	0.827833	0.677318	0.526802	0.90309	1.27938	0.90309	1.27938	1.27938	0.677318	0.827832	1.12886	1.0536	0.90309	0.827832	0.677318	0.526802	0.677317	0.827832	0.752575	0.60206	0.677318
YES	3507	40	Female	0	11:28:39	OS	0.0338462	0	0.154	14	0	13	2	-16	0	100	4	-4.5	0:07:27	0.697579	0.884275	0.357473	0.43273	0.534328	0.526802	1.20412	0.752575	1.0536	0.526802	1.12886	1.12886	0.677318	1.27938	0.526802	0.90309	0.677318	0.827833	0.075257	0.677317	0.90309	0.752575	0.978347	0.677317	0.376287	0.978347	0.075257	0.526802	0.150515	0.677318
YES	3838	45	Female	0	10:09:31	OD	0	0	0	12	0	13	0	14	-3	100	4	-1.5	0:07:28	0.879934	1.03479	0.696132	0.733761	0.790204	0.978347	1.0536	1.0536	0.752575	0.978347	1.12886	0.978347	0.60206	0.827832	0.90309	0.978347	0.90309	0.677317	0.978347	1.0536	0.978347	0.978348	0.90309	0.827832	0.978347	0.677318	0.827832	0.526802	0.677318	0.677317
YES	3838	45	Female	0	10:27:54	OD	0.00538462	0	0	10	0	8	0	14	-3	100	4	-1.5	0:07:13	0.92914	1.0536	0.733761	0.884275	0.872987	0.90309	1.12886	1.12886	0.978347	0.978347	1.20412	1.12886	0.90309	0.90309	0.978347	0.978347	0.90309	0.827832	0.827832	0.827832	1.0536	1.20412	0.827832	0.827832	0.978347	0.677318	0.978347	0.60206	0.90309	0.677318
YES	3838	45	Female	0	10:44:06	OD	0.0230769	0	0	16	0	10	0	14	-3	100	4	-1.5	0:07:51	0.879934	1.01598	0.658503	0.752575	0.835358	1.0536	0.827832	0.978347	0.752575	1.20412	0.978347	1.27938	0.827832	0.827832	0.752575	0.978348	0.978347	0.752575	0.60206	0.90309	0.827832	1.12886	0.677318	0.978347	0.90309	0.60206	0.978347	0.60206	0.752575	0.827832
YES	3838	45	Female	0	9:50:10	OD	0	0	0	7	0	6	0	14	-3	100	4	-1.5	0:07:41	0.795993	0.997162	0.545617	0.714946	0.699895	0.978347	0.90309	0.978347	0.677317	0.978347	1.12886	1.0536	0.827832	0.827832	0.827832	0.827832	0.677318	0.677318	0.827832	1.0536	0.90309	0.90309	0.677318	0.677318	0.60206	0.60206	0.677318	0.225772	0.752575	0.752575
YES	3838	45	Female	5	16:30:23	OD	0.00769231	0	0	10	0	12	0	14	-3	100	4	-1.5	0:07:30	0.955191	1.07242	0.790204	0.827833	0.90309	0.90309	1.12886	0.978347	0.677318	1.12886	1.12886	1.27938	1.0536	0.677318	0.677318	1.12886	1.0536	0.677318	1.0536	0.90309	1.20412	0.978347	0.90309	0.978348	0.978347	0.827832	0.978347	0.752575	0.978347	0.827832
YES	3838	45	Female	5	17:00:37	OD	0	0	0.214	11	0	14	3	14	-3	100	4	-1.5	0:07:33	1.0044	1.12886	0.827832	0.865461	0.970822	0.90309	1.20412	0.978347	0.827832	1.20412	1.20412	1.12886	1.0536	0.90309	0.978347	0.978347	0.978347	0.677318	1.0536	0.978347	1.0536	1.12886	0.90309	1.12886	0.978347	0.90309	0.978347	0.827832	1.20412	0.90309
YES	4040	45	Female	0	15:21:06	OD	0	0	0.2	12	0	15	3	15	-3	100	4	pl	0:07:49	1.0044	1.33582	0.639689	0.733761	0.827832	1.35464	1.42989	0.978347	0.827832	1.27938	1.27938	1.27938	0.677318	1.20412	1.20412	1.27938	0.978348	0.827832	0.978348	1.12886	1.20412	1.12886	0.60206	1.12886	0.677318	0.526802	0.827832	0.60206	0.752575	0.978348
YES	4040	45	Female	0	15:36:15	OD	0	0	0.286	16	0	7	2	15	-3	100	4	pl	0:07:29	1.02177	1.18531	0.658503	0.940718	0.895564	0.978347	1.20412	1.27938	0.978347	1.27938	1.27938	1.27938	0.90309	1.12886	1.27938	1.27938	1.12886	0.90309	1.20412	1.27938	1.27938	0.978347	0.978347	0.978347	0.90309	0.526803	0.827832	0.225772	0.90309	0.978347
YES	4040	45	Female	0	15:49:54	OD	0.0115385	0	0.083	9	0	12	1	15	-3	100	4	pl	0:07:49	1.00729	1.14768	0.771389	0.846647	0.895564	1.20412	1.20412	1.27938	0.677318	1.0536	1.12886	1.27938	0.827832	1.20412	0.677318	1.20412	1.12886	0.978347	1.20412	1.20412	1.12886	1.12886	0.90309	0.978347	0.90309	0.60206	0.978347	0.60206	0.90309	0.827832
YES	4040	45	Female	7	13:21:03	OD	0.0176923	0.083	0.167	12	1	12	2	15	-3	100	4	pl	0:08:01	1.1086	1.24175	1.01598	1.0536	1.03103	1.35464	1.27938	1.12886	1.12886	1.12886	1.20412	1.27938	0.978347	0.978347	1.12886	1.27938	1.27938	1.12886	0.978347	1.12886	1.27938	1.12886	0.978347	0.978347	1.0536	0.978348	1.12886	0.978347	0.978347	0.827832
YES	4040	45	Female	7	13:51:01	OD	0.00384615	0	0.071	12	0	14	1	15	-3	100	4	pl	0:07:57	1.03045	1.26056	0.865461	0.959533	0.948244	1.27938	1.27938	0.978347	0.978347	1.20412	1.27938	1.20412	0.90309	0.827832	1.12886	1.12886	0.978347	0.978347	1.12886	1.12886	1.27938	0.978347	0.978347	0.978347	0.90309	0.752575	1.12886	0.752575	1.0536	0.526802
YES	4141	53	Male	0	10:06:48	OS	0.0153846	0	0.067	9	0	15	1	-16	-3	100	4	-1	0:07:32	0.758364	0.921904	0.526802	0.827832	0.65474	0.90309	1.0536	0.60206	0.677318	0.075257	0.978347	0.752575	0.978347	0.752575	0.978347	0.978348	0.978347	0.225772	0.677318	1.12886	1.12886	0.827832	0.827832	0.60206	0.677318	0.90309	0.90309	0.752575	0.752575	0.30103
YES	4141	53	Male	0	10:20:05	OS	0.00769231	0	0	13	0	15	0	-16	-3	100	4	-1	0:06:53	0.593376	0.865461	0.282215	0.470359	0.451545	0.978347	0.90309	0.60206	0.827832	0.376287	0.677318	0.677318	0.827832	0.677318	0.90309	0.526802	0.677318	0.376287	0.60206	0.677317	0.827832	0.677317	0.677318	0.376287	0.225772	0.526802	0.677318	0.30103	0.376287	0.075257
YES	4141	53	Male	0	9:34:44	OS	0.00769231	0	0	15	0	14	0	-16	-3	100	4	-1	0:07:40	0.946508	1.03479	0.714946	0.921904	0.910616	1.0536	1.12886	0.752575	1.27938	0.90309	0.978348	0.978347	0.978347	0.978348	0.978347	0.978347	0.978347	0.978347	0.90309	1.12886	1.20412	0.978347	0.978347	0.90309	0.752575	0.978347	0.978347	0.827832	0.90309	0.677318
YES	4141	53	Male	0	9:51:10	OS	0.0407692	0	0.067	14	0	15	1	-16	-3	100	4	-1	0:08:24	0.859672	0.978347	0.620874	0.809018	0.714946	0.90309	1.0536	0.827832	1.12886	0.30103	1.12886	1.0536	0.978347	0.978347	0.978347	1.12886	1.12886	0.376287	0.677318	0.90309	1.20412	0.978347	0.90309	0.752575	0.677318	0.827832	0.978347	0.752575	0.677317	0.526803
YES	4141	53	Male	7	9:21:04	OS	0.00461538	0	0	13	0	10	0	-16	-3	100	4	-1	0:08:04	1.13465	1.27938	0.978347	1.09123	1.12886	1.27938	1.27938	1.20412	1.27938	1.20412	1.12886	1.0536	1.27938	1.27938	1.27938	0.978347	0.978347	1.12886	1.20412	0.978347	1.27938	1.12886	1.12886	1.0536	1.20412	1.12886	1.12886	0.978347	1.12886	0.90309
YES	5000	53	Female	0	10:21:04	OS	0	0	0	5	0	9	0	-17	-2	25	4	3	0:07:19	1.23885	1.31701	1.22293	1.27938	1.17402	1.20412	1.35464	1.27938	1.42989	0.978347	1.12886	1.12886	1.27938	1.42989	1.27938	1.20412	1.20412	0.978347	1.20412	1.35464	1.42989	1.42989	1.27938	1.12886	1.20412	1.12886	1.27938	1.27938	1.42989	1.12886
YES	5000	53	Female	0	10:35:59	OS	0	0	0.125	8	0	8	1	-17	-2	25	4	3	0:07:05	1.14623	1.24175	0.921904	1.01598	1.04608	1.27938	1.42989	1.35464	1.27938	1.12886	1.12886	1.0536	1.27938	1.27938	0.978347	1.12886	1.42989	1.0536	0.978347	0.978347	1.42989	1.35464	1.27938	0.90309	1.20412	0.978347	1.20412	0.90309	0.978347	0.827832
YES	5001	59	Male	0	10:41:27	OD	0.00461538	0	0.273	9	0	11	3	17	0	25	4	2	0:08:44	1.19254	1.42989	1.03479	1.09123	1.09876	1.35464	1.65566	1.42989	0.978347	1.27938	1.42989	1.42989	1.12886	0.978347	1.27938	1.27938	1.20412	1.20412	1.27938	0.978347	1.27938	1.27938	1.0536	1.27938	1.12886	0.978347	1.12886	0.90309	0.978347	0.978347
YES	5001	60	Male	189	13:30:31	OD	0.00538462	0.077	0.231	13	1	13	3	17	0	25	4	2	0:07:04	1.17517	1.46752	0.997161	1.09123	1.03855	1.27938	1.50515	1.27938	0.978347	1.58041	1.50515	1.58041	1.20412	1.12886	0.978347	1.35464	1.20412	1.12886	1.12886	1.27938	1.20412	1.35464	1.0536	0.978347	0.978347	0.827832	0.978347	0.978347	1.0536	0.827832
YES	5001	60	Male	372	14:23:44	OD	0.000769231	0.091	0.071	11	1	14	1	17	0	25	4	2	0:09:33	1.17807	1.41108	1.0536	1.16649	1.09876	1.27938	1.50515	1.27938	1.12886	1.42989	1.42989	1.50515	1.27938	0.978347	1.20412	1.12886	1.12886	0.978347	1.12886	1.35464	0.978347	1.35464	1.27938	1.12886	0.60206	0.827832	1.35464	1.12886	1.0536	0.90309
YES	5002	60	Male	0	10:18:15	OS	0.0123077	0	0	13	0	7	0	-15	-1	25	4	2	0:07:01	1.17228	1.26056	1.01598	1.0536	1.07618	1.27938	1.27938	1.27938	1.0536	0.978347	1.12886	1.12886	1.12886	1.20412	1.27938	1.27938	1.27938	1.20412	0.978347	1.27938	1.42989	1.42989	1.35464	1.12886	1.12886	0.978347	1.20412	0.978347	1.0536	0.978347
YES	5002	60	Male	7	9:56:23	OS	0.0123077	0	0.111	12	0	9	1	-15	-1	25	4	2	0:07:36	1.19254	1.29819	1.09123	1.12886	1.07618	1.27938	1.12886	1.27938	1.27938	1.20412	0.978347	1.27938	1.12886	1.35464	1.42989	1.42989	1.50515	1.20412	0.90309	1.27938	1.27938	1.20412	1.27938	0.978347	0.978347	0.978347	1.27938	1.12886	1.12886	0.978347
YES	5002	60	Male	189	10:02:00	OS	0.00461538	0	0	8	0	9	0	-15	-1	25	4	2	0:06:56	1.16649	1.18531	1.03479	1.0536	1.06866	1.20412	0.978347	1.35464	1.12886	1.27938	0.677317	1.20412	0.978347	1.27938	1.27938	1.42989	1.27938	1.20412	1.0536	1.27938	1.35464	1.42989	1.50515	1.27938	0.978347	1.0536	0.978347	0.978347	1.20412	1.12886
YES	5002	60	Male	196	9:54:16	OS	0.00461538	0	0	14	0	8	0	-13	2	25	4	2	0:07:33	1.20412	1.29819	1.01598	1.16649	1.10628	1.35464	1.12886	1.27938	1.27938	0.90309	1.12886	1.35464	1.12886	1.27938	1.42989	1.58041	1.42989	1.0536	1.27938	1.27938	1.27938	1.27938	1.42989	0.90309	1.12886	1.12886	1.20412	1.12886	1.20412	0.752575
YES	5002	61	Male	365	14:23:14	OS	0.0146154	0	0.062	14	0	16	1	-15	-1	25	4	2	0:08:17	1.1607	1.16649	1.07242	1.18531	1.10628	0.978347	1.0536	1.27938	1.12886	1.0536	0.978347	1.20412	1.27938	1.35464	1.27938	1.42989	1.20412	1.27938	0.978347	1.42989	0.978347	1.27938	1.27938	1.0536	0.978347	1.12886	1.27938	1.12886	1.20412	0.978347
YES	5002	61	Male	379	13:47:44	OS	0.00923077	0	0	14	0	14	0	-15	-1	25	4	2	0:09:36	1.24754	1.27938	1.20412	1.11005	1.14391	1.20412	1.42989	1.27938	1.27938	1.35464	0.978347	1.27938	1.27938	1.20412	1.27938	1.42989	1.42989	1.27938	0.978347	1.42989	1.27938	1.50515	1.35464	1.12886	1.27938	0.677317	1.27938	1.12886	1.35464	1.35464
YES	5002	61	Male	612	14:03:34	OS	0.0261538	0	0	9	0	11	0	-15	-1	25	4	2	0:07:08	1.13755	1.27938	0.903089	1.0536	1.0536	0.978347	1.35464	1.27938	1.27938	1.12886	0.978347	1.12886	1.12886	1.27938	1.50515	1.35464	1.42989	0.827832	1.27938	1.27938	1.27938	1.42989	0.827832	0.978347	1.12886	0.978347	1.12886	0.978347	1.12886	0.526802
YES	5002	62	Male	853	10:29:04	OS	0.00769231	0	0	9	0	10	0	-15	-1	25	4	2	0:07:22	1.24754	1.20412	1.07242	1.11005	1.18154	1.20412	1.20412	1.35464	1.27938	1.27938	0.978347	1.20412	1.27938	1.12886	1.27938	1.42989	1.35464	1.35464	1.12886	1.50515	1.42989	1.42989	1.42989	1.27938	1.35464	1.0536	1.20412	1.12886	1.0536	1.20412
YES	5002	62	Male	860	10:10:58	OS	0.00692308	0	0	9	0	9	0	-15	-1	25	4	2	0:07:24	1.27938	1.35463	1.16649	1.16649	1.23422	1.27938	1.27938	1.42989	1.27938	1.20412	1.20412	1.35464	1.0536	1.58041	1.27938	1.58041	1.27938	1.35464	1.27938	1.42989	1.50515	1.27938	1.12886	1.35464	1.27938	1.27938	0.90309	1.0536	1.42989	1.12886
YES	5003	62	Male	0	14:43:37	OD	0.01	0	0	10	0	9	0	16	-2	25	4	4	0:06:30	0.793098	0.959533	0.658503	0.771389	0.767626	0.978347	1.0536	0.90309	0.677317	0.827832	0.978347	0.978347	0.677317	0.978347	0.827832	0.978347	0.677317	0.752575	0.526802	0.677317	0.827832	0.827832	0.978347	0.90309	0.90309	0.526802	0.978347	0.376287	0.677317	0.376287
YES	5003	62	Male	7	14:21:32	OD	0.00461538	0	0.143	11	0	7	1	16	-2	25	4	4	0:07:05	0.955191	1.07242	0.790203	0.903089	0.910615	0.827832	1.12886	0.978347	0.978347	1.12886	1.20412	1.27938	0.978347	0.827832	1.0536	0.978347	0.90309	0.827832	0.978347	0.978347	0.978347	0.978347	0.827832	0.827832	1.0536	0.827832	1.0536	0.677317	0.827832	0.752575
YES	5003	63	Male	195	10:15:02	OD	0.0107692	0	0	10	0	12	0	16	-2	25	4	4	0:07:18	1.01598	1.09123	0.884275	0.940719	0.910616	1.20412	1.0536	1.12886	0.978347	1.12886	0.978347	1.20412	0.978347	0.978347	1.12886	1.12886	1.12886	0.90309	0.978347	1.12886	1.27938	1.12886	0.90309	0.978347	0.752575	0.978347	0.90309	0.752575	0.752575	0.90309
YES	5003	63	Male	202	10:08:51	OD	0	0	0.25	10	0	12	3	14	-2	25	4	4	0:07:25	1.0565	1.09123	0.809018	0.865461	0.963296	0.978347	1.12886	1.27938	0.827832	1.12886	1.12886	1.20412	0.827832	1.12886	1.27938	1.20412	1.27938	0.90309	1.12886	1.35464	1.12886	1.0536	0.90309	1.12886	1.27938	0.752575	0.978347	0.677317	1.12886	0.827832
YES	5003	63	Male	373	10:18:24	OD	0.00384615	0	0	13	0	10	0	16	-2	25	4	4	0:06:46	0.932035	1.11005	0.771389	0.903089	0.872986	1.20412	1.12886	0.978347	0.978347	0.90309	1.20412	0.978347	0.827832	0.827832	1.12886	0.978347	0.752575	0.827832	0.90309	1.12886	1.0536	1.0536	0.978347	0.978347	0.978347	0.60206	0.827832	0.677317	0.677317	0.677317
YES	5003	63	Male	391	14:01:51	OD	0.00153846	0	0	12	0	7	0	16	-2	25	4	4	0:09:02	0.874144	0.903089	0.771389	0.921904	0.850409	0.827832	0.978347	1.12886	1.12886	1.12886	0.677317	0.90309	0.90309	0.90309	0.90309	0.978347	0.60206	0.827832	0.978347	0.90309	0.90309	0.978347	0.827832	0.827832	0.827832	0.752575	0.978347	0.677317	0.978347	0.677317
YES	5003	64	Male	611	14:50:18	OD	0.0107692	0	0	11	0	9	0	16	-2	25	4	4	0:07:03	0.934929	1.07242	0.771389	0.827832	0.888038	1.12886	1.27938	1.20412	0.827832	0.978347	0.90309	0.978347	0.677317	0.978347	0.978347	0.90309	0.827832	0.827832	0.827832	1.0536	0.978347	1.12886	0.978347	0.978347	0.978347	0.376287	1.0536	0.90309	0.90309	0.60206
YES	5003	64	Male	846	11:27:00	OD	0.00384615	0	0	7	0	14	0	16	-2	25	4	4	0:06:54	1.09992	1.29819	0.884275	0.997161	1.00092	1.27938	1.27938	1.42989	0.978347	1.20412	1.42989	1.27938	1.0536	0.978347	1.27938	1.27938	1.12886	0.978347	0.978347	1.20412	1.12886	1.12886	0.978347	0.978347	1.12886	0.827832	1.12886	0.752575	0.677317	0.978347
YES	5003	64	Male	853	11:11:44	OD	0.0315385	0	0.071	10	0	14	1	16	-2	25	4	4	0:06:54	1.01887	1.0536	0.846646	0.90309	0.978347	0.978347	1.12886	0.90309	0.90309	0.978347	1.12886	1.12886	0.978347	1.12886	1.12886	1.20412	1.0536	0.827832	0.90309	1.0536	1.12886	1.20412	0.90309	0.978347	1.12886	0.827832	1.12886	0.827832	1.12886	0.677317
YES	5004	72	Female	0	13:14:31	OD	0.0153846	0	0	14	0	10	0	17	-1	25	4	2	0:06:29	0.894406	1.09123	0.677317	0.846647	0.767626	0.978347	1.12886	1.27938	0.827832	1.12886	1.12886	0.978347	0.978347	0.827832	1.12886	0.827832	0.90309	0.827832	1.12886	0.978347	1.0536	0.978347	0.752575	0.752575	0.60206	0.60206	0.677317	0.526802	0.677317	0.60206
YES	5004	72	Female	195	8:50:41	OD	0.00769231	0	0	10	0	10	0	15	-2	25	4	0	0:07:14	1.01598	1.24175	0.73376	0.997162	0.910615	1.27938	1.12886	1.27938	0.978347	1.27938	1.27938	1.27938	1.12886	0.827832	0.752575	1.20412	1.20412	0.978347	1.35464	1.0536	1.27938	1.0536	0.90309	0.827832	0.677317	0.526802	1.12886	0.526802	0.90309	0.677317
YES	5004	72	Female	203	10:19:27	OD	0.0430769	0	0	12	0	9	0	17	-1	25	4	2	0:07:01	0.894406	1.11005	0.658503	0.903089	0.767626	1.20412	1.20412	1.20412	0.827832	1.20412	0.827832	1.12886	0.978347	0.827832	0.978347	0.90309	0.978347	0.827832	0.978347	1.12886	0.978347	1.20412	0.978347	0.827832	0.526802	0.30103	0.90309	0.526802	0.677317	0.225772
YES	5004	73	Female	406	11:25:46	OD	0.0315385	0	0.1	7	0	10	1	17	-1	25	4	2	0:12:51	1.14044	1.33582	0.865461	1.09123	1.06866	1.27938	1.35464	1.27938	1.20412	1.27938	1.42989	1.42989	1.20412	1.0536	0.978347	1.12886	1.20412	0.978347	1.0536	1.35464	1.35464	1.27938	0.978347	0.978347	0.90309	0.677317	1.20412	0.827832	1.12886	0.90309
YES	5004	73	Female	413	11:16:26	OD	0.00384615	0	0.1	14	0	10	1	17	-1	25	4	2	0:07:35	1.08255	1.20412	0.978347	0.997162	0.963296	1.27938	0.978347	1.27938	1.0536	1.27938	1.27938	1.42989	0.827832	1.12886	0.978347	1.27938	0.90309	0.978347	1.20412	1.20412	1.35464	1.12886	1.12886	0.978347	0.90309	0.677317	1.12886	1.12886	0.90309	0.526802
YES	5004	74	Female	884	9:13:09	OD	0.0153846	0	0	6	0	14	0	17	-1	25	4	2	0:06:47	1.03045	1.27938	0.752575	0.978347	0.90309	1.27938	1.12886	1.27938	0.978347	1.35464	1.35464	1.27938	1.12886	0.978347	0.677317	1.12886	1.12886	0.978347	1.27938	1.27938	1.20412	1.20412	0.827832	0.90309	0.60206	0.526802	1.0536	0.677317	0.677317	0.677317
YES	5005	69	Female	0	11:14:31	OS	0.03	0	0	11	0	11	0	-15	-2	25	4	3	0:06:56	1.08544	1.24175	0.921904	0.940718	0.985873	1.27938	1.27938	1.12886	1.27938	0.978347	1.27938	1.12886	1.20412	1.12886	1.27938	1.12886	1.27938	0.978347	1.12886	1.12886	1.27938	0.978347	1.12886	0.677317	1.0536	1.0536	0.752575	0.978347	0.978347	0.827832
YES	5005	69	Female	7	10:50:37	OS	0.0130769	0	0.222	8	0	9	2	-15	-2	25	4	3	0:08:46	1.12307	1.20412	0.865461	1.0536	1.09876	0.978347	1.27938	0.978347	1.35464	1.12886	1.27938	1.12886	1.12886	1.20412	1.35464	1.27938	1.20412	1.0536	1.12886	1.12886	1.27938	1.12886	1.27938	0.978347	1.20412	1.12886	1.12886	0.827832	1.12886	0.827832
YES	5005	69	Female	151	9:18:43	OS	0.00384615	0	0	9	0	11	0	-15	-2	25	4	3	0:07:31	1.17228	1.31701	0.978347	1.0536	1.09876	1.20412	1.27938	1.27938	1.27938	1.12886	1.35464	1.12886	0.978347	1.42989	1.35464	1.20412	1.27938	1.0536	1.27938	1.27938	1.27938	1.20412	1.35464	0.978347	0.978347	1.20412	1.0536	0.827832	1.12886	1.12886
YES	5005	69	Female	159	9:08:55	OS	0.00615385	0	0.2	14	0	10	2	-13	-1	25	4	3	0:07:46	1.19833	1.33582	0.940719	1.0536	1.09876	1.27938	1.27938	1.42989	1.35464	0.978347	1.20412	1.27938	1.42989	1.35464	1.42989	1.27938	1.12886	1.42989	1.0536	1.35464	1.50515	0.978347	1.35464	1.12886	0.978347	1.12886	1.0536	0.90309	1.12886	0.90309
YES	5005	70	Female	396	8:53:20	OS	0.0169231	0.091	0	11	1	11	0	-15	-2	25	4	3	0:09:11	1.15781	1.29819	0.959533	1.0536	1.08371	1.12886	1.27938	1.0536	1.27938	0.978347	1.12886	1.12886	1.27938	1.35464	1.42989	0.978347	1.42989	0.978347	1.27938	1.27938	1.42989	1.0536	1.27938	1.0536	1.20412	1.12886	1.12886	0.978347	0.978347	0.978347
YES	5005	70	Female	403	9:07:45	OS	0.00384615	0	0.071	9	0	14	1	-15	-2	25	4	3	0:08:05	1.21859	1.29819	1.01598	1.11005	1.15144	0.978347	1.35464	1.12886	1.35464	0.978347	1.42989	1.27938	1.27938	1.27938	1.58041	1.35464	1.27938	1.27938	1.27938	1.20412	1.58041	1.20412	1.42989	0.978347	1.12886	1.27938	0.978347	1.0536	1.12886	1.0536
YES	5005	71	Female	809	11:18:10	OS	0.00769231	0.067	0.111	15	1	9	1	-14	-2	25	4	3	0:07:23	1.23885	1.39226	0.997161	1.03479	1.15897	1.42989	1.42989	1.27938	1.42989	1.20412	1.27938	1.20412	1.27938	1.42989	1.27938	1.27938	1.42989	1.27938	1.35464	1.35464	1.27938	1.27938	1.27938	1.0536	1.27938	1.12886	0.978347	0.90309	1.12886	0.978347
YES	5005	71	Female	816	9:13:05	OS	0.00615385	0.077	0	13	1	14	0	-14	-2	25	4	3	0:07:17	1.24754	1.41108	1.09123	1.09123	1.15144	1.27938	1.35464	1.20412	1.42989	1.12886	1.35464	1.35464	1.27938	1.42989	1.58041	1.27938	1.42989	1.12886	1.12886	1.20412	1.42989	1.27938	1.42989	1.12886	1.27938	0.978347	0.978347	1.12886	1.27938	0.978347
YES	5006	66	Female	0	10:44:44	OD	0	0	0	11	0	7	0	17	-2	25	4	2	0:07:10	1.01019	1.16649	0.884275	0.997162	0.895564	1.27938	1.12886	1.27938	1.20412	1.27938	0.978347	1.27938	0.90309	0.90309	1.12886	0.978347	0.978347	0.90309	1.0536	1.12886	0.978347	1.27938	0.978347	0.90309	0.677317	0.90309	0.90309	0.752575	0.978347	0.677317
YES	5006	66	Female	7	10:17:29	OD	0.02	0	0.091	10	0	11	1	17	-2	25	4	2	0:06:59	0.96098	1.01598	0.940719	1.03479	0.918141	0.978347	0.978347	0.978347	1.12886	0.978347	1.12886	0.978347	0.978347	0.677317	0.978347	1.12886	1.0536	0.827832	0.677317	1.12886	1.27938	1.12886	1.20412	0.827832	0.978347	0.978347	1.0536	0.752575	0.978347	0.827832
YES	5006	67	Female	182	10:03:27	OD	0	0	0	9	0	13	0	17	-2	25	4	2	0:06:47	1.2128	1.37345	1.09123	1.22293	1.15897	1.42989	1.42989	1.27938	1.35464	1.20412	1.42989	1.50515	1.27938	1.0536	1.27938	1.27938	1.20412	1.27938	0.90309	1.27938	1.27938	1.27938	0.978347	1.20412	1.12886	1.12886	1.20412	0.978347	1.20412	0.978347
YES	5006	67	Female	190	13:16:17	OD	0.0123077	0.062	0.154	16	1	13	2	17	-2	25	4	2	0:07:09	1.13465	1.26056	1.01598	1.07242	1.06113	1.27938	1.27938	1.27938	1.12886	1.20412	1.27938	1.35464	1.12886	0.978347	1.12886	1.12886	1.20412	1.0536	0.978347	1.27938	1.27938	1.20412	0.978347	0.978347	1.20412	1.0536	1.27938	0.978347	0.978347	0.752575
YES	5006	68	Female	421	10:16:11	OD	0.02	0	0.062	6	0	16	1	17	-2	25	4	2	0:07:08	1.07387	1.20412	1.01598	1.18531	0.95577	1.20412	1.27938	1.27938	1.20412	1.12886	1.20412	1.20412	1.27938	0.827832	1.12886	1.12886	1.27938	1.12886	1.0536	1.27938	1.27938	1.27938	1.12886	0.60206	0.451545	0.978347	0.978347	0.827832	1.12886	0.827832
YES	5006	68	Female	646	10:45:53	OD	0.0138462	0	0	13	0	9	0	17	-2	25	4	2	0:07:42	1.14623	1.35463	0.978347	1.0536	1.00092	1.42989	1.42989	1.35464	1.20412	1.27938	1.27938	1.42989	0.978347	1.20412	1.27938	1.20412	1.12886	1.0536	1.0536	1.27938	1.27938	1.27938	0.978347	0.827832	0.90309	1.0536	0.978347	0.827832	1.0536	0.90309
YES	5006	69	Female	798	10:35:33	OD	0.0161538	0	0	4	0	14	0	17	-2	25	4	2	0:07:25	1.20123	1.39226	1.14768	1.22293	1.03103	1.42989	1.42989	1.42989	0.90309	1.20412	1.50515	1.58041	1.50515	1.27938	1.35464	1.27938	1.20412	1.12886	1.12886	1.42989	1.27938	1.27938	1.35464	0.677317	0.677317	0.978347	1.12886	1.12886	0.978347	0.978347
YES	5006	69	Female	812	10:20:27	OD	0.0230769	0	0.091	12	0	11	1	17	-2	25	4	2	0:07:26	1.27938	1.46752	1.12886	1.27938	1.21165	1.42989	1.50515	1.35464	1.12886	1.35464	1.58041	1.42989	1.42989	1.27938	1.27938	1.42989	1.42989	1.12886	1.12886	1.42989	1.27938	1.27938	1.42989	1.0536	1.0536	0.978347	1.35464	0.978347	1.27938	1.12886
YES	5007	69	Male	0	14:19:21	OD	0	0.1	0.167	10	1	12	2	16	0	25	4	2	0:06:43	1.01887	1.09123	1.01598	0.978347	0.970821	1.0536	0.978347	0.978347	0.752575	1.12886	1.20412	1.35464	1.12886	0.978347	0.978347	0.978347	0.978347	0.978347	0.978347	0.978347	1.0536	1.12886	1.0536	0.978347	0.978347	0.978347	0.978347	1.0536	0.90309	0.978347
YES	5007	69	Male	181	10:04:54	OD	0	0.083	0.167	12	1	12	2	15	-2	25	4	0	0:07:26	1.23596	1.33582	1.14768	1.16649	1.19659	1.27938	1.27938	1.27938	1.12886	1.42989	1.35464	1.27938	1.20412	1.20412	1.20412	1.27938	1.20412	1.0536	1.20412	1.27938	1.35464	1.27938	1.27938	1.27938	1.35464	1.12886	1.12886	1.12886	1.27938	0.978347
YES	5007	69	Male	188	13:19:09	OD	0	0	0.273	11	0	11	3	16	0	25	4	2	0:07:13	1.17228	1.24175	1.11005	1.12886	1.10628	1.12886	1.27938	1.27938	0.978347	1.35464	1.20412	1.35464	1.12886	1.12886	1.20412	1.27938	1.20412	1.0536	1.0536	1.27938	1.27938	1.35464	1.35464	0.978347	1.20412	0.90309	1.12886	1.12886	1.12886	0.978347
YES	5007	70	Male	414	14:30:14	OD	0	0	0	11	0	10	0	16	0	25	4	2	0:06:58	1.17228	1.29819	1.07242	1.09123	1.09876	1.27938	1.20412	1.27938	1.0536	1.42989	1.27938	1.20412	1.27938	1.12886	1.20412	1.20412	1.27938	1.0536	1.0536	1.27938	1.27938	1.12886	0.978347	1.12886	1.27938	1.0536	1.12886	1.20412	1.12886	0.978347
YES	5007	71	Male	650	13:19:49	OD	0	0	0	14	0	13	0	16	0	25	4	2	0:07:10	1.18096	1.29819	1.0536	1.11005	1.13639	1.35464	1.20412	1.20412	1.0536	1.27938	1.35464	1.27938	1.12886	1.20412	1.27938	1.27938	0.978347	1.0536	0.978347	1.35464	1.35464	1.27938	1.20412	1.12886	1.27938	0.827832	1.27938	1.12886	1.12886	0.978347
YES	5007	71	Male	791	14:20:56	OD	0.00769231	0	0	11	0	9	0	16	0	25	4	2	0:07:12	1.20701	1.37345	1.11005	1.09123	1.14391	1.42989	1.27938	1.27938	1.0536	1.35464	1.42989	1.27938	1.12886	1.20412	1.27938	1.27938	1.0536	0.978347	1.0536	1.20412	1.27938	1.27938	1.20412	1.27938	1.20412	1.0536	1.12886	1.20412	1.27938	1.12886
YES	5007	71	Male	798	14:11:45	OD	0	0	0	10	0	10	0	16	-2	25	4	2	0:07:09	1.19254	1.31701	1.09123	1.16649	1.14391	1.35464	1.27938	1.20412	1.20412	1.35464	1.27938	1.27938	1.27938	1.12886	1.12886	1.27938	1.20412	0.978347	1.0536	1.27938	1.27938	1.27938	1.20412	1.20412	1.12886	1.12886	1.20412	1.0536	1.27938	0.978347
YES	5008	67	Female	0	10:24:02	OD	0.0130769	0	0	8	0	4	0	17	-1	25	4	5	0:06:11	0.972558	1.01598	0.771389	0.809018	0.90309	0.978347	0.827832	0.677317	0.677317	0.978347	1.27938	1.20412	0.978347	1.12886	0.90309	0.827832	1.0536	0.60206	1.20412	1.20412	1.27938	1.20412	0.978347	0.90309	0.677317	0.827832	0.978347	0.677317	1.20412	0.827832
YES	5008	67	Female	7	10:20:56	OD	0.0169231	0	0	8	0	14	0	17	-1	25	4	5	0:06:31	1.01598	1.26056	0.790203	0.884275	0.888038	1.35464	1.27938	0.827832	0.827832	1.20412	1.20412	1.35464	0.90309	0.978347	0.978347	1.0536	1.20412	0.827832	1.12886	1.27938	1.12886	1.20412	0.978347	0.827832	0.827832	0.526802	0.90309	0.827832	0.827832	0.677317
YES	5008	68	Female	210	11:15:03	OD	0.01	0	0	10	0	11	0	17	-1	25	4	5	0:07:15	1.07676	1.35463	0.790203	0.940718	0.940718	1.27938	1.35464	1.12886	0.978347	1.35464	1.42989	1.27938	0.978347	1.12886	1.12886	0.978347	1.12886	0.827832	1.20412	1.35464	1.35464	1.12886	0.978347	0.90309	0.827832	0.526802	1.27938	0.827832	0.90309	0.677317
YES	5010	54	Male	0	15:21:43	OD	0	0.1	0	10	1	10	0	16	-2	25	4	2	0:07:09	1.24464	1.29819	1.12886	1.24175	1.21917	1.27938	1.27938	1.27938	1.20412	1.35464	1.27938	1.58041	1.27938	1.27938	1.12886	1.35464	1.20412	1.20412	1.20412	1.27938	1.35464	1.27938	1.27938	1.12886	1.0536	1.0536	1.12886	0.978347	1.27938	1.27938
YES	5010	54	Male	7	15:07:58	OD	0	0	0	7	0	10	0	16	-2	25	4	2	0:07:04	1.26201	1.29819	1.16649	1.22293	1.19659	1.27938	1.27938	1.42989	1.20412	1.35464	1.27938	1.27938	1.27938	1.27938	1.35464	1.35464	1.27938	1.12886	1.27938	1.42989	1.35464	1.35464	1.27938	1.20412	0.827832	1.12886	1.27938	1.12886	1.27938	1.12886
YES	5010	54	Male	190	10:07:19	OD	0.00461538	0	0.1	9	0	10	1	16	-2	25	4	2	0:07:30	1.29096	1.31701	1.12886	1.22293	1.2267	1.27938	1.27938	1.42989	1.27938	1.27938	1.42989	1.50515	1.27938	1.35464	1.27938	1.20412	1.35464	1.12886	1.35464	1.50515	1.42989	1.42989	1.20412	1.0536	1.12886	1.12886	1.27938	1.0536	1.42989	1.20412
YES	5010	54	Male	203	10:06:46	OD	0.00384615	0	0	18	0	8	0	15	-2	25	4	2	0:07:58	1.427	1.59922	1.20412	1.33582	1.33958	1.65566	1.65566	1.58041	1.42989	1.42989	1.65566	1.65566	1.35464	1.42989	1.42989	1.42989	1.50515	1.27938	1.42989	1.42989	1.58041	1.58041	1.27938	1.12886	1.20412	0.978347	1.35464	1.27938	1.50515	1.42989
YES	5010	55	Male	377	15:16:24	OD	0.0253846	0	0	13	0	9	0	16	-2	25	4	2	0:07:28	1.30543	1.33582	1.20412	1.24175	1.27185	1.20412	1.27938	1.27938	1.20412	1.42989	1.42989	1.42989	1.20412	1.27938	1.27938	1.42989	1.27938	1.27938	1.27938	1.50515	1.42989	1.42989	1.27938	1.27938	1.12886	0.978347	1.42989	1.27938	1.42989	1.20412
YES	5010	55	Male	384	15:14:34	OD	0.00461538	0	0	10	0	16	0	16	-2	25	4	2	0:07:05	1.31122	1.37345	1.26056	1.29819	1.2568	1.42989	1.35464	1.27938	1.27938	1.27938	1.42989	1.50515	1.27938	1.35464	1.35464	1.27938	1.35464	1.27938	1.35464	1.27938	1.42989	1.42989	1.35464	1.27938	0.978347	1.12886	1.42989	1.27938	1.27938	1.12886
YES	5010	56	Male	633	13:18:21	OD	0	0	0	10	0	18	0	16	-2	25	4	2	0:07:09	1.35174	1.44871	1.24175	1.31701	1.27938	1.42989	1.50515	1.42989	1.27938	1.42989	1.42989	1.50515	1.35464	1.35464	1.42989	1.42989	1.27938	1.27938	1.27938	1.35464	1.58041	1.58041	1.35464	1.12886	1.12886	1.12886	1.27938	1.20412	1.42989	1.27938
YES	5010	56	Male	763	13:19:10	OD	0	0	0	5	0	12	0	16	-2	25	4	2	0:07:21	1.3749	1.48634	1.26056	1.27938	1.27938	1.42989	1.42989	1.50515	1.27938	1.50515	1.58041	1.58041	1.12886	1.42989	1.42989	1.42989	1.42989	1.42989	1.27938	1.58041	1.42989	1.58041	1.27938	1.12886	1.12886	1.20412	1.27938	1.12886	1.42989	1.27938
YES	5011	65	Male	0	11:55:15	OD	0.00846154	0	0.083	9	0	12	1	16	-2	25	4	2	0:06:58	1.0015	1.14768	0.790203	0.921904	0.948244	0.978347	1.27938	1.27938	0.978347	1.12886	1.20412	1.35464	0.978347	0.677317	0.978347	1.12886	1.12886	0.827832	0.827832	1.0536	1.12886	0.978347	0.90309	1.27938	1.0536	0.752575	0.978347	0.677317	0.677317	0.827832
YES	5011	65	Male	8	10:27:56	OD	0.00692308	0	0	12	0	8	0	16	-2	25	4	2	0:07:03	1.11439	1.18531	0.997162	1.14768	1.07618	1.20412	1.27938	1.27938	1.12886	1.20412	1.0536	1.27938	1.12886	0.978347	1.0536	1.27938	1.27938	1.20412	0.90309	1.12886	1.35464	1.27938	1.12886	1.12886	0.978347	0.978347	1.12886	0.677317	0.827832	1.12886
YES	5011	66	Male	189	14:42:09	OD	0.00538462	0	0.286	13	0	7	2	16	-2	25	4	2	0:06:49	1.03913	1.11005	0.903089	1.03479	1.00092	1.27938	1.12886	1.20412	0.978347	1.0536	0.978347	1.27938	1.0536	1.0536	1.12886	0.978347	1.27938	0.978347	0.978347	0.978347	1.20412	0.978347	1.12886	1.12886	1.12886	0.827832	1.0536	0.677317	0.60206	0.978347
YES	5011	66	Male	370	13:51:09	OD	0.00769231	0	0	11	0	12	0	16	-2	25	4	2	0:07:21	1.09992	1.14768	1.03479	1.11005	1.0536	1.12886	1.20412	1.35464	1.0536	1.20412	1.0536	1.27938	1.0536	0.90309	1.27938	1.20412	1.12886	1.27938	1.0536	1.20412	1.27938	0.978347	1.0536	1.20412	1.20412	1.12886	0.978347	0.677317	0.90309	0.677317
YES	5011	66	Male	384	14:12:50	OD	0.00769231	0	0.167	11	0	12	2	16	-2	25	4	2	0:07:13	1.09123	1.12886	0.978347	1.07242	1.04608	1.20412	1.27938	1.20412	0.978347	0.978347	1.0536	1.27938	1.20412	1.0536	1.20412	1.27938	1.27938	1.12886	0.90309	0.827832	1.27938	1.27938	0.978347	1.12886	1.35464	1.12886	0.90309	0.677317	0.827832	1.12886
YES	5011	67	Male	624	12:22:06	OD	0.0123077	0	0.083	4	0	12	1	16	-2	25	4	2	0:06:39	1.12886	1.24175	0.959533	1.09123	1.06866	1.12886	1.35464	1.27938	1.20412	1.20412	1.27938	1.27938	0.978347	1.12886	1.27938	1.27938	1.20412	1.0536	0.978347	1.20412	1.27938	1.12886	1.12886	1.27938	1.27938	1.12886	0.827832	0.526802	0.978347	0.978347
YES	5011	67	Male	776	11:08:13	OD	0.00461538	0	0.167	11	0	12	2	16	-2	25	4	2	0:07:28	1.10281	1.14768	0.959533	1.09123	1.06113	1.12886	0.978347	1.27938	1.0536	1.12886	1.35464	1.12886	0.978347	0.978347	1.27938	1.20412	1.27938	1.20412	1.12886	1.20412	1.27938	1.20412	1.12886	1.27938	1.20412	0.978347	1.20412	0.526802	0.827832	0.827832
YES	5012	50	Female	0	15:35:04	OD	0.00461538	0	0	10	0	9	0	17	-2	25	4	0	0:06:46	1.17517	1.33582	0.940719	1.03479	1.06866	1.27938	1.20412	1.27938	1.12886	1.42989	1.42989	1.27938	1.12886	1.0536	1.27938	1.27938	1.27938	0.90309	1.20412	1.42989	1.27938	1.27938	0.978347	1.12886	0.978347	0.827832	1.20412	1.0536	1.12886	0.827832
YES	5012	50	Female	10	11:59:47	OD	0.0115385	0	0	10	0	13	0	17	-2	25	4	0	0:07:00	1.18965	1.33582	1.07242	1.12886	1.06866	1.42989	1.27938	1.27938	1.12886	1.35464	1.27938	1.42989	1.20412	1.20412	1.27938	1.20412	1.12886	1.0536	1.27938	1.27938	1.42989	1.27938	1.12886	1.12886	0.978347	0.978347	1.12886	1.12886	0.978347	0.827832
YES	5012	50	Female	187	12:56:09	OD	0	0	0	12	0	9	0	17	-2	25	4	0	0:07:20	1.24175	1.41108	1.03479	1.16649	1.15144	1.35464	1.42989	1.27938	1.27938	1.35464	1.50515	1.50515	1.20412	1.27938	1.27938	1.27938	1.27938	0.978347	1.12886	1.42989	1.42989	1.27938	1.20412	1.27938	1.20412	0.978347	1.12886	0.978347	1.12886	0.978347
YES	5012	50	Female	199	8:36:13	OD	0	0.077	0	13	1	13	0	16	-1	25	4	0	0:07:20	1.29674	1.46752	1.16649	1.29819	1.23422	1.58041	1.27938	1.20412	1.35464	1.50515	1.50515	1.58041	1.35464	1.27938	1.27938	1.27938	1.27938	1.20412	1.27938	1.42989	1.42989	1.27938	1.27938	1.27938	1.0536	0.978347	1.20412	1.20412	1.12886	1.12886
YES	5012	51	Female	368	11:47:31	OD	0	0	0	11	0	12	0	17	-2	25	4	0	0:09:27	1.2678	1.44871	1.16649	1.22293	1.18154	1.42989	1.50515	1.35464	1.20412	1.42989	1.42989	1.27938	1.27938	1.27938	1.35464	1.27938	1.27938	1.12886	1.20412	1.27938	1.42989	1.35464	1.27938	1.12886	1.27938	0.978347	1.27938	1.27938	0.978347	0.978347
YES	5012	51	Female	375	12:07:45	OD	0	0	0	10	0	12	0	17	-2	25	4	0	0:10:50	1.33148	1.46752	1.14768	1.24175	1.24175	1.42989	1.42989	1.42989	1.35464	1.58041	1.42989	1.50515	1.27938	1.27938	1.35464	1.42989	1.27938	1.0536	1.50515	1.35464	1.50515	1.42989	1.27938	1.27938	1.27938	0.978347	1.27938	1.27938	1.12886	1.20412
YES	5012	52	Female	811	12:23:00	OD	0	0	0	12	0	8	0	17	-2	25	4	0	0:07:21	1.33727	1.42989	1.24175	1.29819	1.26433	1.42989	1.27938	1.42989	1.20412	1.58041	1.42989	1.58041	1.27938	1.35464	1.27938	1.42989	1.35464	1.27938	1.27938	1.50515	1.42989	1.50515	1.42989	1.20412	1.27938	1.12886	1.42989	1.12886	0.978347	1.20412
YES	5014	65	Male	0	10:49:18	OD	0	0	0	10	0	12	0	16	-3	25	4	1	0:07:16	1.15781	1.31701	1.11005	1.12886	1.08371	1.27938	1.27938	1.27938	0.978347	1.35464	1.35464	1.35464	1.20412	1.0536	0.978347	1.27938	1.27938	1.20412	1.0536	1.20412	1.20412	1.20412	1.12886	1.20412	1.12886	1.12886	0.978347	0.978347	0.90309	1.12886
YES	5014	66	Male	212	8:50:26	OD	0.00615385	0	0.267	9	0	15	4	16	-3	25	4	1	0:07:13	1.20412	1.35463	1.16649	1.27938	1.13639	1.42989	1.42989	1.27938	1.27938	1.27938	1.27938	1.35464	1.27938	1.27938	1.12886	1.35464	1.27938	1.27938	1.27938	1.12886	1.12886	1.20412	1.27938	1.27938	1.12886	1.20412	0.90309	0.90309	0.827832	1.12886
YES	5014	66	Male	377	9:17:08	OD	0	0	0.222	10	0	9	2	16	-3	25	4	1	0:06:48	1.24754	1.37345	1.18531	1.18531	1.17402	1.27938	1.42989	1.27938	1.12886	1.50515	1.27938	1.42989	1.35464	1.12886	1.27938	1.27938	1.35464	1.12886	1.12886	1.20412	1.27938	1.35464	1.12886	1.27938	1.12886	1.27938	1.12886	1.20412	1.0536	1.12886
YES	5014	67	Male	650	9:35:19	OD	0.0153846	0	0.091	8	0	11	1	16	-3	25	4	1	0:07:08	1.12597	1.35463	0.978347	1.03479	1.00845	1.27938	1.35464	1.42989	1.12886	1.42989	1.35464	0.978347	1.0536	1.12886	1.27938	1.12886	1.27938	0.978347	0.978347	1.35464	0.978347	1.27938	0.978347	1.20412	1.0536	1.12886	1.0536	0.827832	0.90309	0.978347
YES	5014	68	Male	856	9:17:18	OD	0.0169231	0.083	0	12	1	13	0	16	-3	25	4	1	0:07:39	1.2649	1.46752	1.09123	1.24175	1.19659	1.42989	1.50515	1.27938	1.12886	1.50515	1.42989	1.42989	1.42989	1.20412	1.35464	1.42989	1.27938	1.20412	1.12886	1.27938	1.27938	1.42989	1.20412	1.35464	1.20412	0.978347	0.978347	0.978347	1.0536	1.20412
YES	5015	47	Female	0	12:26:43	OS	0.00692308	0	0	15	0	6	0	-15	-2	25	4	3	0:07:43	1.17807	1.35463	0.997161	1.11005	1.09123	1.35464	1.42989	1.27938	1.12886	1.12886	1.27938	1.27938	1.27938	1.27938	1.35464	1.27938	1.27938	1.12886	0.978347	1.27938	1.27938	1.27938	1.12886	0.978347	0.978347	1.27938	0.978347	0.978347	1.20412	0.978347
YES	5015	47	Female	8	12:34:21	OS	0.00461538	0	0.111	11	0	9	1	-15	-2	25	4	3	0:07:10	1.23306	1.29819	1.09123	1.26056	1.18154	1.20412	1.42989	1.27938	1.35464	1.27938	1.27938	1.27938	1.27938	1.27938	1.27938	1.27938	1.20412	1.12886	1.12886	1.35464	1.42989	1.27938	1.27938	0.978347	0.978347	1.27938	1.42989	1.20412	1.12886	1.0536
YES	5016	79	Female	0	13:06:26	OD	0.0169231	0	0.143	6	0	7	1	17	-4	25	4	4	0:06:46	1.08255	1.18531	0.90309	0.978347	1.0235	1.12886	1.27938	1.0536	1.0536	1.12886	1.20412	1.27938	1.12886	1.12886	1.12886	1.27938	0.978347	0.827832	1.12886	1.0536	1.27938	0.978347	0.90309	1.12886	0.827832	0.752575	0.978347	1.12886	1.12886	1.12886
YES	5017	66	Male	0	12:53:37	OD	0.00153846	0.1	0	10	1	15	0	15	0	25	4	3	0:08:00	0.862567	1.03479	0.809018	0.846647	0.775152	0.90309	1.12886	0.978347	0.827832	1.12886	0.978347	0.90309	0.752575	0.752575	0.978347	0.752575	1.12886	0.90309	0.677317	0.90309	1.12886	0.90309	0.90309	0.827832	0.60206	0.827832	0.752575	0.60206	0.752575	0.827832
YES	5017	66	Male	9	8:13:24	OD	0	0	0.167	10	0	12	2	15	0	25	4	3	0:09:04	1.12018	1.29819	1.03479	1.12886	1.03103	1.27938	1.27938	1.27938	1.12886	1.27938	1.35464	1.35464	1.12886	0.978347	1.27938	1.27938	0.978347	1.20412	0.827832	1.20412	1.27938	1.27938	1.0536	0.978347	0.90309	0.978347	0.90309	0.90309	0.978347	0.978347
YES	5017	67	Male	175	11:06:16	OD	0.0169231	0	0.111	8	0	9	1	14	-1	25	4	3	0:06:54	1.08255	1.35463	0.846647	0.978347	0.978347	1.27938	1.35464	0.978347	0.978347	1.42989	1.35464	1.20412	1.12886	1.20412	1.27938	1.12886	0.978347	1.12886	0.90309	1.20412	1.27938	1.20412	0.677317	0.90309	0.827832	0.978347	1.27938	0.60206	0.978347	0.90309
YES	5017	67	Male	189	11:53:27	OD	0.0284615	0.091	0	11	1	11	0	15	0	25	4	3	0:06:27	0.969664	1.0536	0.809018	0.865461	0.857935	0.978347	1.12886	1.20412	0.827832	0.827832	1.27938	1.27938	1.12886	0.978347	0.978347	0.978347	1.12886	0.90309	0.827832	0.978347	1.20412	1.12886	0.60206	0.978347	0.90309	0.978347	1.0536	0.752575	0.526802	0.677317
YES	5017	67	Male	407	10:24:55	OD	0.0238462	0	0	8	0	11	0	15	0	25	4	3	0:06:27	0.894406	1.09123	0.677317	0.790203	0.745049	1.12886	1.12886	0.978347	0.677317	0.978347	1.12886	1.20412	0.752575	0.90309	1.0536	1.20412	0.90309	0.90309	0.978347	0.978347	0.978347	1.27938	0.827832	0.90309	0.376287	0.30103	0.752575	0.677317	0.677317	0.677317
YES	5017	68	Male	588	11:58:51	OD	0.0215385	0	0.3	11	0	10	3	15	0	25	4	3	0:06:55	0.917562	0.940719	0.884275	0.997162	0.850409	0.752575	0.978347	0.90309	0.978347	0.978347	1.0536	1.27938	0.978347	0.752575	0.978347	0.827832	0.90309	0.978347	0.827832	1.12886	1.27938	1.20412	1.0536	0.978347	0.752575	0.90309	0.90309	0.60206	0.827832	0.376287
YES	5017	68	Male	750	15:10:12	OD	0.0123077	0	0	8	0	10	0	15	0	25	4	3	0:06:37	0.943613	1.18531	0.714946	0.771389	0.827832	0.978347	1.27938	0.978347	0.376287	1.20412	1.27938	1.12886	1.0536	0.978347	1.0536	1.20412	0.978347	0.827832	0.677317	0.978347	1.12886	1.20412	0.827832	0.978347	0.827832	0.978347	0.90309	0.225772	0.827832	0.978347
YES	5018	64	Female	0	8:44:28	OD	0	0	0	15	0	8	0	17	-1	25	4	2	0:07:10	1.01598	0.940719	0.978347	1.0536	1.0536	0.752575	1.12886	1.12886	1.0536	0.827832	1.0536	1.20412	1.12886	0.827832	1.12886	1.12886	1.0536	0.90309	0.90309	0.90309	0.978347	0.978347	1.12886	1.27938	1.12886	0.90309	0.978347	0.978347	0.90309	1.0536
YES	5018	64	Female	7	8:18:26	OD	0.00538462	0	0	7	0	12	0	17	-1	25	4	2	0:06:37	1.03045	1.07242	0.978347	0.997162	1.00845	0.827832	1.35464	1.12886	0.827832	0.90309	1.20412	0.978347	0.978347	0.978347	0.978347	1.20412	1.27938	0.90309	0.978347	0.978347	1.0536	1.12886	1.27938	0.978347	1.12886	0.827832	0.827832	0.90309	0.978347	0.978347
YES	5018	65	Female	204	8:54:19	OD	0.00923077	0	0	12	0	5	0	17	-1	25	4	2	0:07:03	1.07676	1.07242	1.09123	1.0536	1.0235	0.978347	1.20412	1.20412	1.12886	0.90309	1.20412	1.20412	0.978347	0.90309	1.12886	1.12886	1.20412	0.978347	0.978347	1.12886	1.12886	1.20412	1.12886	0.978347	1.0536	1.12886	0.677317	1.12886	1.12886	0.978347
YES	5018	65	Female	218	9:35:24	OD	0.00538462	0	0.111	11	0	9	1	15	0	25	4	-2	0:06:37	1.21859	1.14768	1.24175	1.27938	1.2568	0.978347	1.27938	1.35464	1.27938	1.0536	1.27938	1.27938	1.27938	0.978347	0.978347	1.35464	1.35464	1.27938	0.978347	1.27938	1.20412	1.35464	1.27938	1.27938	1.35464	1.12886	1.12886	1.27938	1.27938	1.12886
YES	5019	67	Male	0	12:48:24	OS	0.0207692	0	0	16	0	6	0	-15	-3	25	4	4	0:06:55	0.917562	1.16649	0.696132	0.790203	0.797729	1.12886	1.27938	1.0536	1.12886	0.677317	0.978347	0.978347	1.0536	1.12886	1.12886	0.90309	0.978347	0.752575	0.752575	0.90309	1.20412	0.90309	0.978347	0.827832	0.827832	0.752575	0.752575	0.827832	0.827832	0.752575
YES	5019	67	Male	17	12:55:15	OS	0.0261538	0	0	16	0	12	0	-15	-3	25	4	4	0:07:17	0.99282	1.24175	0.790203	0.846647	0.850409	1.20412	1.27938	1.0536	1.27938	0.677317	1.20412	0.978347	1.20412	1.20412	1.27938	0.978347	1.20412	0.827832	0.978347	1.12886	1.0536	0.90309	1.12886	0.451545	0.978347	0.752575	0.90309	0.677317	1.0536	0.60206
YES	5020	76	Female	0	12:27:47	OD	0.02	0	0.2	13	0	10	2	17	-4	25	4	5	0:06:45	0.949402	1.07242	0.846646	0.846646	0.888038	1.12886	1.20412	0.978347	0.978347	0.978347	0.978347	1.0536	0.677317	0.978347	1.0536	1.20412	1.12886	0.90309	0.978347	0.827832	0.827832	0.827832	0.827832	1.20412	1.27938	0.978347	0.526802	0.677317	0.526802	0.978347
YES	5020	76	Female	183	10:42:28	OD	0	0	0.091	16	0	11	1	17	-4	25	4	5	0:08:15	1.01019	1.22293	0.771389	0.90309	0.948244	1.12886	1.27938	1.27938	0.90309	1.27938	1.20412	1.35464	0.978347	0.677317	0.827832	0.978347	0.90309	0.827832	1.0536	1.12886	1.35464	0.978347	0.90309	0.978347	0.827832	0.677317	0.978347	0.677317	0.90309	0.90309
YES	5020	76	Female	190	9:09:51	OD	0	0	0	9	0	8	0	15	-3	25	4	0	0:06:38	1.08544	1.27938	0.827832	0.865461	0.95577	1.27938	1.27938	1.12886	0.677317	1.27938	1.27938	1.27938	0.978347	0.978347	1.12886	1.20412	1.20412	0.827832	1.27938	1.27938	1.27938	1.27938	0.978347	0.90309	0.978347	0.827832	0.978347	0.677317	1.0536	0.90309
YES	5020	77	Female	386	10:05:53	OD	0	0	0	14	0	11	0	17	-1	25	4	5	0:07:03	0.998609	1.11005	0.73376	0.865461	0.90309	1.12886	1.12886	1.0536	0.827832	1.0536	1.12886	1.20412	0.978347	0.978347	0.978347	1.0536	1.0536	0.827832	1.12886	1.12886	1.42989	1.20412	0.827832	1.0536	0.752575	0.60206	0.90309	0.677317	0.677317	0.90309
YES	5020	78	Female	806	14:16:59	OD	0.0184615	0	0.067	9	0	15	1	17	-1	25	4	5	0:07:16	0.987031	1.18531	0.771389	0.940719	0.90309	1.12886	1.12886	1.12886	0.90309	1.27938	1.20412	1.27938	0.978347	1.0536	1.0536	0.827832	0.978347	0.978347	1.0536	1.0536	1.20412	1.0536	0.90309	0.677317	0.752575	0.526802	0.827832	0.677317	0.90309	0.677317
YES	5021	72	Female	0	12:54:17	OD	0.00769231	0	0.1	9	0	10	1	17	-2	25	4	3	0:06:54	1.03913	1.29819	0.959533	1.0536	0.90309	1.27938	1.42989	1.20412	1.0536	1.20412	1.27938	1.20412	1.0536	0.978347	1.20412	1.27938	1.12886	1.0536	0.827832	1.12886	0.978347	1.12886	1.0536	0.90309	0.978347	0.827832	0.827832	0.90309	0.677317	0.677317
YES	5021	72	Female	7	12:49:38	OD	0	0	0	13	0	7	0	17	-2	25	4	3	0:07:17	1.03913	1.22293	0.940718	0.959533	0.910615	1.35464	1.27938	0.827832	1.12886	0.978347	1.27938	1.20412	0.90309	0.827832	1.12886	1.20412	1.12886	0.827832	1.12886	1.12886	1.20412	1.27938	0.978347	0.978347	1.12886	0.978347	0.752575	0.978347	0.752575	0.677317
YES	5021	72	Female	193	8:59:15	OD	0.0307692	0	0	14	0	6	0	17	-1	25	4	3	0:06:42	1.03334	1.16649	1.01598	0.940718	0.940718	1.12886	0.978347	1.12886	0.827832	1.12886	1.42989	0.90309	0.827832	0.978347	0.978347	1.20412	0.978347	1.12886	0.90309	1.42989	1.12886	1.20412	0.978347	0.978347	0.677317	1.12886	1.12886	0.827832	0.978347	1.12886
YES	5021	73	Female	201	10:10:26	OD	0.0392308	0	0.125	13	0	8	1	17	-2	25	4	3	0:06:41	1.0044	1.20412	0.884275	0.921904	0.918141	1.35464	1.12886	1.20412	0.978347	0.978347	1.35464	1.27938	0.677317	0.677317	1.0536	0.978347	0.978347	0.978347	0.752575	1.27938	1.27938	1.12886	1.0536	0.978347	0.978347	0.677317	1.0536	0.827832	0.827832	0.677317
YES	5021	73	Female	392	13:23:16	OD	0.0307692	0	0.167	8	0	6	1	17	-2	25	4	3	0:07:02	0.966769	1.0536	0.940718	0.997161	0.880512	1.20412	1.27938	1.12886	0.978347	0.526802	1.20412	1.20412	0.978347	1.0536	1.20412	0.978347	0.978347	1.0536	0.677317	1.20412	0.978347	0.978347	0.978347	0.60206	0.752575	0.752575	0.677317	0.978347	0.978347	0.677317
YES	5021	74	Female	595	11:04:35	OD	0.00384615	0.1	0.182	10	1	11	2	17	-2	25	4	3	0:07:40	1.06518	1.27938	0.903089	0.978347	1.00092	1.42989	1.12886	1.27938	1.0536	1.27938	1.27938	1.12886	1.0536	0.526802	1.12886	1.12886	1.12886	1.12886	1.0536	0.90309	1.20412	1.27938	0.677317	1.20412	0.978347	0.978347	0.978347	0.827832	1.0536	0.90309
YES	5021	74	Female	747	14:14:55	OD	0.0123077	0	0.077	8	0	13	1	17	-2	25	4	3	0:06:44	1.07676	1.31701	0.827832	0.940718	0.933193	1.27938	1.27938	1.12886	0.978347	1.27938	1.42989	1.27938	0.978347	0.978347	1.27938	1.12886	1.20412	0.827832	1.12886	1.27938	1.27938	1.20412	0.978347	0.978347	1.12886	0.677317	0.677317	0.827832	0.90309	0.978347
YES	5022	64	Male	0	10:23:04	OS	0.02	0	0	10	0	9	0	-17	-2	25	4	3	0:06:31	1.10281	1.24175	0.921904	0.997162	1.00845	1.27938	1.20412	1.20412	1.20412	1.0536	1.12886	0.978347	1.12886	1.20412	1.27938	0.978347	1.35464	0.90309	1.0536	1.12886	1.27938	1.12886	1.27938	0.90309	1.0536	1.0536	1.20412	0.752575	0.978347	0.978347
YES	5022	64	Male	7	10:29:56	OS	0	0	0	8	0	11	0	-17	-2	25	4	3	0:07:15	0.987031	1.14768	0.846647	0.865461	0.872987	1.20412	1.12886	0.90309	1.20412	0.752575	0.90309	0.90309	0.978347	1.0536	1.20412	0.978347	1.20412	0.827832	0.978347	0.978347	1.20412	0.978347	1.20412	0.752575	1.0536	0.978347	0.90309	0.90309	0.677317	0.752575
YES	5022	65	Male	196	8:02:52	OS	0.00384615	0	0	12	0	9	0	-16	-1	25	4	3	0:07:04	1.28227	1.39226	1.09123	1.20412	1.23422	1.35464	1.50515	1.20412	1.42989	1.20412	1.42989	1.12886	1.35464	1.27938	1.42989	1.42989	1.27938	1.27938	1.20412	1.20412	1.50515	1.35464	1.42989	1.12886	1.27938	1.20412	1.35464	0.978347	1.27938	0.978347
YES	5022	65	Male	202	15:57:02	OS	0.0192308	0	0	6	0	9	0	-17	-2	25	4	3	0:06:58	1.13465	1.20412	0.921904	1.09123	1.06113	1.27938	1.27938	1.12886	1.27938	1.0536	1.12886	1.12886	1.20412	1.0536	1.20412	1.27938	1.27938	0.978347	1.20412	1.27938	1.42989	1.20412	1.27938	0.752575	1.12886	1.12886	1.12886	0.978347	1.12886	0.677317
YES	5023	65	Female	8	9:20:08	OS	0	0	0.071	15	0	14	1	-15	-2	25	4	1	0:07:19	1.13465	1.29819	0.921904	0.997161	1.0536	1.20412	1.35464	1.12886	1.20412	1.12886	1.27938	1.20412	0.90309	1.35464	1.27938	1.35464	1.20412	1.20412	0.90309	1.12886	1.50515	1.42989	1.12886	1.0536	0.978347	0.90309	0.978347	1.12886	0.978347	0.90309
YES	5023	65	Female	187	10:13:38	OS	0	0	0.077	11	0	13	1	-14	-3	25	4	-1	0:07:20	1.2649	1.44871	1.07242	1.20412	1.18154	1.35464	1.58041	1.35464	1.35464	1.42989	1.0536	1.12886	1.35464	1.27938	1.58041	1.27938	1.27938	1.12886	1.20412	1.35464	1.42989	1.42989	1.42989	0.978347	1.20412	1.12886	1.27938	0.978347	1.42989	0.90309
YES	5023	65	Female	194	10:18:59	OS	0	0	0	8	0	10	0	-15	-2	25	4	1	0:07:08	1.14333	1.33582	0.940719	1.03479	1.06113	1.27938	1.35464	1.12886	1.12886	1.12886	1.12886	1.20412	1.20412	1.27938	1.42989	1.27938	1.20412	1.27938	0.677317	1.20412	1.27938	1.12886	1.27938	1.12886	1.12886	0.978347	1.12886	0.978347	1.0536	0.978347
YES	5023	66	Female	413	10:13:10	OS	0	0	0.143	10	0	7	1	-15	-2	25	4	1	0:06:58	1.07387	1.29819	0.90309	0.959533	0.985873	1.27938	1.27938	1.12886	1.0536	1.12886	1.12886	0.827832	0.978347	1.27938	1.35464	1.27938	1.12886	0.978347	0.827832	1.27938	1.12886	1.27938	1.27938	1.0536	0.90309	0.90309	0.827832	0.978347	1.12886	0.752575
YES	5023	66	Female	592	10:13:20	OS	0.0115385	0	0.1	15	0	10	1	-15	-2	25	4	1	0:07:02	1.03045	1.29819	0.827832	0.959533	0.895564	1.12886	1.35464	1.20412	0.827832	1.27938	0.376287	1.0536	1.0536	1.27938	1.42989	1.27938	1.12886	0.90309	0.90309	1.42989	1.27938	1.0536	0.978347	0.978347	0.677317	0.90309	0.978347	0.90309	1.0536	0.827832
YES	5024	67	Female	0	14:56:13	OD	0.00538462	0	0	15	0	11	0	16	-2	25	4	2	0:07:55	1.22438	1.26056	1.01598	1.18531	1.17402	1.20412	1.42989	1.35464	1.27938	1.42989	0.978347	1.50515	1.20412	1.12886	1.27938	1.42989	1.35464	0.978347	1.20412	1.35464	1.35464	1.27938	1.27938	1.20412	1.12886	0.827832	1.27938	0.978347	1.20412	0.90309
YES	5024	67	Female	7	14:10:39	OD	0.00538462	0	0	9	0	10	0	16	-2	25	4	2	0:07:43	1.14044	1.31701	0.921904	1.0536	1.06866	1.20412	1.35464	1.35464	0.978347	1.27938	1.42989	1.27938	0.978347	0.827832	1.27938	1.12886	1.27938	1.0536	1.20412	1.42989	1.42989	1.0536	1.20412	1.0536	0.978347	0.526802	1.12886	0.90309	1.0536	0.978347
YES	5024	67	Female	214	12:28:37	OD	0.0130769	0	0	6	0	10	0	16	-2	25	4	2	0:06:39	1.07097	1.09123	1.01598	1.07242	1.00092	1.27938	0.677317	1.27938	1.12886	1.12886	1.27938	1.27938	1.0536	0.90309	0.827832	0.978347	1.20412	0.978347	1.20412	1.27938	1.27938	1.27938	1.12886	0.978347	0.376287	0.978347	1.20412	0.978347	0.978347	0.978347
YES	5024	68	Female	388	11:26:57	OD	0.0176923	0	0	6	0	9	0	16	-2	25	4	2	0:08:19	1.15491	1.33582	1.01598	1.11005	1.09876	1.42989	1.27938	1.27938	1.20412	1.27938	1.35464	1.35464	1.12886	0.677317	1.20412	1.27938	0.978347	0.827832	1.20412	1.20412	1.27938	1.27938	1.27938	0.978347	1.20412	0.978347	1.20412	0.978347	1.0536	1.12886
YES	5024	68	Female	587	14:27:07	OD	0.0246154	0	0	7	0	10	0	16	-2	25	4	2	0:08:30	1.10571	1.27938	0.997162	1.09123	1.04608	1.27938	1.27938	0.978347	1.12886	1.27938	1.27938	1.12886	1.12886	0.827832	1.20412	1.20412	1.27938	0.978347	0.978347	1.27938	1.12886	1.27938	1.12886	0.752575	0.827832	0.978347	1.20412	0.90309	1.12886	0.978347
YES	5024	69	Female	760	14:52:59	OD	0.0176923	0	0.2	13	0	10	2	16	-2	25	4	2	0:08:30	1.14333	1.22293	1.03479	1.11005	1.11381	1.27938	1.35464	1.35464	1.12886	1.42989	0.827832	1.42989	1.12886	0.978347	1.0536	0.978347	1.27938	1.0536	1.20412	1.42989	0.677317	1.35464	1.12886	1.12886	1.20412	0.978347	1.27938	0.978347	1.12886	0.827832
YES	5025	43	Male	0	9:31:03	OS	0.0169231	0	0	11	0	11	0	-16	-4	25	4	0	0:07:01	0.987031	1.01598	0.865461	0.940718	0.95577	1.12886	0.827832	0.978347	0.677317	0.677317	1.12886	0.90309	1.0536	1.12886	0.978347	1.27938	0.978347	1.12886	0.978347	1.20412	1.20412	1.0536	1.20412	1.0536	0.827832	0.978347	0.827832	0.978347	0.978347	1.12886
YES	5025	43	Male	7	9:26:48	OS	0.0192308	0	0	8	0	11	0	-16	-4	25	4	0	0:10:32	1.04492	1.01598	0.978347	1.09123	1.01598	0.978347	0.978347	0.978347	1.0536	0.677317	1.0536	1.0536	0.90309	1.12886	0.978347	1.20412	1.20412	1.12886	0.978347	1.12886	1.27938	0.978347	1.20412	0.978347	0.978347	1.12886	1.27938	0.978347	0.978347	1.0536
YES	5025	44	Male	213	8:14:57	OS	0.02	0	0	10	0	7	0	-16	-4	25	4	0	0:06:52	0.984136	1.0536	0.959533	1.03479	0.95577	0.978347	1.12886	0.90309	0.978347	0.827832	0.677317	0.827832	0.978347	1.12886	0.978347	1.12886	1.12886	1.27938	0.827832	1.12886	1.12886	0.90309	0.978347	0.978347	0.827832	1.12886	0.90309	1.0536	1.0536	0.978347
YES	5025	44	Male	392	11:25:03	OS	0.00923077	0	0	9	0	10	0	-16	-4	25	4	0	0:07:22	1.0044	1.01598	0.921904	0.978347	0.963296	1.0536	0.978347	0.978347	0.978347	0.827832	1.0536	0.90309	0.978347	0.978347	1.0536	1.27938	1.12886	1.0536	0.90309	1.12886	1.12886	0.978347	1.20412	0.90309	0.978347	0.978347	0.978347	0.978347	0.978347	0.90309
YES	5025	45	Male	596	10:30:59	OS	0	0	0	7	0	7	0	-16	-4	25	4	0	0:06:32	1.0015	1.11005	0.940718	1.01598	0.963296	1.27938	1.12886	1.20412	0.677317	0.90309	0.90309	0.978347	0.978347	1.0536	0.978347	0.978347	1.12886	1.12886	0.978347	1.12886	1.12886	0.90309	1.12886	0.827832	0.827832	1.0536	0.978347	0.978347	1.0536	1.0536
YES	5026	50	Male	0	11:51:45	OS	0	0	0	9	0	11	0	-16	-2	25	4	0	0:07:44	1.36332	1.56159	1.26056	1.26056	1.27938	1.58041	1.58041	1.27938	1.58041	1.27938	1.20412	1.27938	1.27938	1.50515	1.58041	1.27938	1.58041	1.42989	1.27938	1.50515	1.35464	1.20412	1.42989	1.35464	1.20412	1.42989	1.20412	1.27938	1.12886	1.27938
YES	5026	50	Male	7	11:58:25	OS	0.00769231	0	0.1	12	0	10	1	-16	-2	25	4	0	0:06:57	1.29096	1.33582	1.24175	1.37345	1.27938	1.27938	1.42989	1.27938	1.42989	1.27938	1.20412	1.42989	1.27938	1.35464	1.27938	1.12886	1.42989	1.27938	1.0536	1.27938	1.27938	1.42989	1.20412	1.20412	1.27938	1.42989	1.35464	1.27938	1.42989	1.20412
YES	5026	51	Male	189	7:31:44	OS	0.00846154	0	0.091	11	0	11	1	-14	-2	25	4	0	0:07:48	1.48489	1.56159	1.35463	1.39226	1.39226	1.65566	1.58041	1.58041	1.73092	1.42989	1.42989	1.50515	1.42989	1.42989	1.58041	1.58041	1.58041	1.35464	1.50515	1.58041	1.73092	1.42989	1.58041	1.35464	1.27938	1.42989	1.42989	1.35464	1.35464	1.27938
YES	5026	51	Male	197	11:54:12	OS	0.0192308	0	0.25	12	0	12	3	-16	-2	25	4	0	0:07:40	1.30543	1.42989	1.26056	1.22293	1.19659	1.50515	1.42989	1.35464	1.42989	1.27938	1.27938	1.27938	1.20412	1.50515	1.27938	1.50515	1.73092	1.12886	0.827832	1.27938	1.35464	1.27938	1.35464	1.35464	1.20412	1.20412	1.12886	1.27938	1.27938	1.27938
YES	5026	51	Male	373	10:21:46	OS	0.00846154	0.083	0.25	12	1	12	3	-16	-2	25	4	0	0:07:09	1.2649	1.41108	1.14768	1.29819	1.18154	1.42989	1.65566	1.35464	1.42989	1.12886	1.0536	1.12886	1.27938	1.27938	1.27938	1.35464	1.42989	0.978347	1.27938	1.27938	1.50515	1.27938	1.42989	1.20412	0.978347	1.27938	1.27938	1.20412	1.42989	0.978347
YES	5026	52	Male	617	10:51:49	OS	0.0107692	0	0	18	0	15	0	-16	-2	25	4	0	0:07:50	1.23885	1.39226	1.03479	1.11005	1.18154	1.27938	1.42989	1.12886	1.35464	1.27938	1.12886	1.27938	1.35464	1.42989	1.42989	1.27938	1.35464	1.27938	1.35464	1.27938	1.27938	1.27938	1.35464	1.0536	1.27938	0.90309	1.27938	1.12886	1.12886	0.752575
YES	5026	52	Male	743	13:31:27	OS	0.0130769	0	0.25	15	0	12	3	-16	-2	25	4	0	0:07:44	1.34306	1.46752	1.20412	1.27938	1.27938	1.50515	1.42989	1.42989	1.50515	1.20412	1.20412	1.20412	1.12886	1.65566	1.27938	1.35464	1.58041	1.27938	1.42989	1.42989	1.58041	1.35464	1.42989	1.27938	1.27938	1.27938	1.27938	1.27938	1.27938	1.35464
YES	5027	49	Female	7	15:05:19	OD	0.0169231	0	0	13	0	10	0	17	-2	25	4	2	0:07:19	1.03624	1.11005	0.940719	0.865461	0.978347	1.20412	0.978347	1.12886	0.677317	1.12886	1.12886	0.677317	1.12886	0.978347	1.20412	0.978347	0.978347	0.752575	1.12886	0.978347	1.27938	1.27938	0.90309	1.0536	0.90309	0.978347	1.20412	1.12886	1.0536	1.12886
YES	5027	49	Female	186	10:01:33	OD	0	0	0	12	0	12	0	16	-1	25	4	2	0:06:51	1.18965	1.31701	0.978347	1.07242	1.12886	1.20412	1.35464	1.27938	1.12886	1.27938	1.42989	1.27938	1.20412	1.12886	1.12886	1.27938	1.27938	0.978347	1.0536	1.35464	1.27938	1.35464	0.978347	1.35464	1.0536	0.978347	1.27938	0.978347	1.0536	0.978347
YES	5027	49	Female	193	10:46:11	OD	0	0	0	10	0	8	0	17	-2	25	4	2	0:07:15	0.998609	1.07242	0.809018	0.884275	0.95577	0.978347	1.20412	1.0536	0.90309	0.978347	1.12886	1.27938	0.90309	0.978347	0.978347	0.978347	0.978347	0.752575	0.978347	0.978347	1.20412	1.20412	0.978347	0.827832	0.827832	0.677317	1.12886	0.827832	1.0536	1.12886
YES	5027	50	Female	376	12:40:04	OD	0.0169231	0	0	5	0	12	0	17	-2	25	4	2	0:06:35	1.0565	1.14768	0.940718	0.978347	1.00845	0.978347	1.20412	1.12886	1.0536	1.12886	1.27938	1.27938	0.978347	0.978347	0.827832	1.0536	0.978347	0.827832	0.978347	1.20412	1.27938	1.20412	1.0536	1.0536	0.677317	0.90309	1.12886	0.978347	1.20412	0.978347
YES	5027	50	Female	614	10:10:45	OD	0	0	0	16	0	7	0	17	-2	25	4	2	0:07:00	1.09992	1.14768	0.940718	1.03479	1.0235	1.0536	1.27938	1.12886	1.0536	1.0536	1.20412	1.20412	1.12886	1.12886	1.0536	1.20412	1.20412	0.978347	1.20412	1.27938	1.27938	1.27938	0.978347	1.0536	0.827832	0.827832	1.12886	0.978347	1.0536	0.90309
YES	5027	51	Female	742	10:03:54	OD	0.00461538	0	0	16	0	9	0	17	-2	25	4	2	0:07:12	1.15491	1.09123	0.997161	1.03479	1.12134	1.0536	1.20412	1.27938	0.978347	0.90309	1.20412	1.35464	1.0536	1.12886	1.20412	1.27938	1.27938	0.978347	1.20412	1.27938	1.27938	1.27938	1.12886	1.0536	1.27938	0.90309	1.12886	0.978347	1.12886	1.20412
YES	5028	57	Female	0	11:50:38	OS	0.0138462	0.067	0	15	1	10	0	-16	-3	25	4	2	0:07:26	1.09702	1.26056	0.940719	1.01598	1.07618	1.12886	1.42989	0.978347	1.35464	1.12886	1.20412	1.12886	0.677317	1.35464	1.12886	0.978347	1.35464	1.12886	0.978347	1.0536	1.27938	0.978347	1.20412	1.12886	1.12886	1.0536	0.978347	1.0536	0.978347	0.827832
YES	5028	57	Female	7	11:48:13	OS	0.00384615	0	0.071	13	0	14	1	-16	-3	25	4	2	0:07:18	1.2128	1.29819	1.07242	1.18531	1.21917	1.27938	1.27938	1.12886	1.42989	1.35464	1.42989	1.27938	0.90309	1.27938	1.35464	1.20412	1.35464	1.27938	1.27938	1.27938	1.27938	1.27938	1.12886	1.12886	0.978347	1.12886	1.20412	1.27938	1.12886	0.978347
YES	5028	58	Female	200	13:55:01	OS	0.0346154	0	0.091	13	0	11	1	-16	-3	25	4	2	0:07:16	1.20412	1.33582	1.01598	1.16649	1.16649	1.27938	1.35464	1.20412	1.27938	1.12886	1.12886	1.27938	0.827832	1.27938	1.42989	1.27938	1.27938	1.12886	1.12886	1.35464	1.35464	1.12886	1.42989	1.27938	1.20412	1.20412	1.27938	1.12886	1.0536	0.90309
YES	5028	58	Female	382	13:48:42	OS	0.00461538	0	0.056	8	0	18	1	-16	-3	25	4	2	0:07:14	1.15491	1.26056	0.997161	1.14768	1.10628	1.20412	1.27938	1.20412	1.20412	1.12886	0.978347	1.27938	0.677317	1.27938	1.27938	1.27938	1.27938	1.12886	0.978347	1.27938	1.20412	1.42989	1.27938	1.12886	1.12886	1.27938	1.12886	1.12886	1.0536	0.978347
YES	5028	59	Female	579	13:56:09	OS	0.0130769	0	0.125	11	0	8	1	-16	-3	25	4	2	0:07:23	1.14333	1.26056	1.09123	1.0536	1.0536	1.12886	1.35464	1.27938	1.35464	1.12886	1.0536	1.27938	0.978347	1.27938	1.27938	1.12886	1.20412	1.12886	1.0536	1.20412	1.27938	1.12886	1.20412	0.978347	0.978347	0.978347	0.978347	0.978347	1.27938	1.12886
YES	5028	59	Female	599	7:42:40	OS	0	0	0.25	10	0	8	2	-14	-5	25	4	2	0:07:35	1.31411	1.39226	1.26056	1.26056	1.2869	1.27938	1.50515	1.20412	1.42989	1.27938	1.27938	1.35464	1.12886	1.42989	1.35464	1.27938	1.42989	1.42989	1.27938	1.42989	1.27938	1.27938	1.42989	1.27938	1.27938	1.27938	1.20412	1.27938	1.27938	1.20412
YES	5028	59	Female	748	13:49:47	OS	0	0	0	6	0	15	0	-16	-3	25	4	2	0:07:48	1.22438	1.35463	1.12886	1.14768	1.18907	1.42989	1.27938	1.20412	1.27938	1.27938	1.27938	1.20412	1.0536	1.27938	1.42989	1.20412	1.35464	1.27938	1.20412	1.35464	1.20412	1.27938	1.35464	1.27938	0.978347	1.12886	0.978347	1.20412	1.27938	1.20412
YES	5029	74	Male	0	12:47:05	OD	0.0207692	0	0.1	12	0	10	1	17	-2	25	4	3	0:07:11	0.885723	1.22293	0.771389	1.01598	0.820306	1.12886	1.20412	0.677317	0.90309	1.20412	1.35464	1.20412	1.27938	0.677317	0.827832	0.677317	0.978347	0.90309	0.60206	1.0536	1.12886	0.90309	0.978347	0.677317	0.677317	0.677317	0.752575	0.526802	0.827832	0.225772
YES	5029	74	Male	14	11:42:58	OD	0.0230769	0.083	0.143	12	1	7	1	17	-2	25	4	3	0:07:05	0.824938	1.14768	0.827832	0.771389	0.624637	1.12886	0.677317	1.0536	0.677317	1.35464	1.42989	1.20412	0.677317	0.677317	0.978347	0.376287	0.752575	0.827832	0.978347	1.0536	0.978347	0.978347	0.90309	0.526802	0.376287	0.677317	0.677317	0.90309	0.451545	0.376287
YES	5029	74	Male	215	10:32:37	OD	0.0461538	0	0	6	0	10	0	16	-3	25	4	3	0:07:07	0.949402	1.20412	0.827832	0.884275	0.752575	1.20412	0.827832	1.20412	0.90309	1.42989	1.35464	1.35464	0.978347	0.677317	0.827832	1.27938	1.0536	0.677317	0.827832	1.12886	1.20412	1.12886	0.978347	0.376287	0.827832	0.677317	0.677317	0.978347	0.677317	0.677318
YES	5029	74	Male	243	12:15:21	OD	0.0138462	0	0	8	0	8	0	17	-2	25	4	3	0:06:53	0.963875	1.11005	0.677317	0.884275	0.775152	1.27938	0.978347	1.0536	0.677317	0.677317	1.50515	1.42989	1.20412	0.978347	1.20412	1.12886	1.12886	0.827832	1.12886	1.27938	1.20412	1.27938	0.827832	0.526802	0.827832	0.376287	0.752575	0.677317	0.752575	0.677317
YES	5029	75	Male	452	8:56:29	OD	0.0292308	0	0	13	0	7	0	17	-2	25	4	3	0:07:11	0.911773	1.31701	0.752575	0.771389	0.714946	1.27938	1.27938	1.20412	0.827832	1.27938	1.42989	1.35464	0.978347	0.60206	0.978347	0.677317	1.12886	0.677317	0.526802	1.12886	1.0536	0.90309	0.60206	0.526802	0.60206	0.827832	0.677317	0.90309	0.827832	0.752575
YES	5029	76	Male	683	8:10:36	OD	0	0	0.067	9	0	15	1	17	-2	25	4	3	0:07:01	1.11149	1.27938	0.997162	1.03479	1.03103	1.27938	0.978347	1.27938	1.27938	1.50515	1.35464	1.27938	0.978347	0.827832	1.12886	0.978347	1.20412	0.978347	1.12886	1.27938	0.978347	1.27938	0.90309	0.978347	0.978347	0.978347	0.978347	1.12886	1.12886	0.978347
YES	5029	76	Male	734	14:04:42	OD	0.0192308	0	0	8	0	11	0	17	-2	25	4	3	0:07:37	1.20123	1.35463	1.11005	1.18531	1.09123	1.42989	1.27938	1.35464	1.12886	1.27938	1.42989	1.42989	1.20412	1.20412	1.35464	1.27938	1.12886	1.20412	1.12886	1.35464	1.27938	1.35464	1.20412	0.752575	0.978347	0.827832	1.20412	1.20412	1.12886	1.12886
YES	5030	64	Female	0	9:52:51	OD	0.00769231	0	0.167	14	0	12	2	15	-1	25	4	3	0:08:05	1.05939	1.11005	0.959533	1.01598	0.985873	0.978347	1.12886	1.20412	1.12886	1.12886	1.20412	1.27938	0.978347	0.978347	1.12886	1.27938	0.90309	0.978347	0.978347	1.27938	1.27938	1.0536	0.978347	1.12886	0.90309	0.978347	0.978347	0.90309	0.978347	0.677317
YES	5030	64	Female	7	9:30:20	OD	0.00769231	0	0	14	0	14	0	15	-1	25	4	3	0:07:01	1.03624	1.16649	0.865461	0.997162	0.963296	1.20412	1.35464	1.27938	1.20412	0.978347	1.12886	1.27938	1.12886	0.827832	0.978347	1.20412	1.27938	0.978347	0.978347	1.12886	1.20412	0.677317	0.677317	0.978347	0.978347	0.978347	0.978347	0.827832	1.0536	0.677317
YES	5030	64	Female	190	10:32:27	OD	0.0161538	0	0	13	0	8	0	14	-1	25	4	3	0:07:26	1.18675	1.26056	1.0536	1.22293	1.09876	1.27938	1.42989	1.35464	1.27938	1.12886	1.20412	1.42989	1.35464	1.35464	0.978347	1.20412	1.20412	1.12886	1.27938	1.35464	1.42989	1.27938	1.12886	0.752575	1.12886	0.978347	1.12886	0.978347	0.978347	0.978347
YES	5030	64	Female	196	13:19:20	OD	0.0253846	0	0	16	0	9	0	15	-1	25	4	3	0:07:29	1.03045	1.22293	0.959533	1.03479	0.95577	1.0536	1.27938	1.27938	1.0536	1.27938	1.27938	1.12886	1.12886	0.978347	0.978347	0.677317	1.12886	1.12886	0.827832	1.20412	1.12886	1.12886	0.827832	0.827832	0.978347	0.90309	0.978347	0.978347	0.90309	0.677317
YES	5030	65	Female	535	13:34:47	OD	0.0376923	0	0	13	0	10	0	15	-1	25	4	3	0:07:15	1.11728	1.31701	1.0536	1.16649	1.03855	1.27938	1.42989	0.978347	1.12886	1.27938	1.27938	1.27938	1.27938	1.12886	1.20412	1.27938	0.978347	1.12886	0.978347	1.42989	1.12886	1.0536	1.12886	1.12886	0.978347	0.978347	0.827832	0.978347	0.978347	0.827832
YES	5030	66	Female	673	13:32:40	OD	0.00615385	0	0	10	0	9	0	15	-1	25	4	3	0:07:03	1.24464	1.37345	1.14768	1.24175	1.2267	1.42989	1.42989	1.42989	1.27938	1.27938	1.35464	1.27938	1.27938	1.27938	0.978347	1.42989	1.12886	1.27938	1.12886	1.20412	1.27938	1.27938	1.12886	1.0536	1.27938	1.0536	1.27938	1.12886	1.27938	1.0536
YES	5031	84	Female	0	11:48:10	OS	0.0207692	0	0	5	0	11	0	-16	-2	25	4	3	0:06:30	0.819149	1.01598	0.714946	0.827832	0.7601	1.0536	1.12886	0.978347	0.978347	1.0536	0.677317	0.677317	0.752575	1.0536	0.827832	0.752575	0.827832	0.677317	0.677317	0.978347	0.827832	0.827832	0.90309	0.526802	0.677317	0.677317	0.90309	0.752575	0.978347	0.526802
YES	5031	85	Female	385	10:23:12	OS	0.0430769	0.077	0	13	1	8	0	-16	-2	25	4	3	0:06:12	0.937824	1.12886	0.714946	0.903089	0.865461	1.27938	1.0536	0.90309	1.12886	0.827832	0.90309	0.677317	0.827832	0.978347	1.20412	0.978347	1.12886	0.827832	0.90309	0.978347	1.20412	0.978347	1.20412	0.827832	0.752575	0.978347	0.978347	0.827832	0.827832	0.526802
YES	5031	86	Female	771	13:13:42	OS	0.0192308	0	0	9	0	9	0	-15	-3	25	4	3	0:06:28	1.06229	1.22293	0.921904	1.0536	0.985873	1.35464	1.12886	0.978347	1.0536	0.90309	0.978347	0.90309	0.978347	1.12886	1.27938	1.12886	1.20412	1.12886	0.978347	1.27938	1.27938	1.27938	1.27938	0.677317	0.978347	1.0536	0.978347	0.978347	1.20412	0.60206
YES	5032	73	Female	0	8:58:28	OS	0.0176923	0	0	9	0	10	0	-16	-2	25	4	4	0:06:53	1.20123	1.27938	1.09123	1.16649	1.15897	1.27938	1.27938	1.42989	1.42989	1.27938	1.12886	1.12886	1.12886	1.27938	1.27938	1.27938	1.35464	1.20412	1.12886	1.27938	1.12886	1.27938	1.12886	1.20412	0.978347	1.12886	1.12886	1.27938	1.12886	0.978347
YES	5032	74	Female	215	14:11:51	OS	0	0	0	10	0	8	0	-14	-1	25	4	4	0:06:43	1.19833	1.31701	1.07242	1.12886	1.16649	1.35464	1.42989	1.27938	1.27938	0.978347	1.27938	1.27938	1.12886	1.27938	1.20412	0.978347	1.27938	1.20412	1.20412	1.35464	1.0536	1.20412	1.27938	1.27938	1.20412	1.20412	1.12886	0.978347	1.20412	0.978347
YES	5032	74	Female	311	9:50:09	OS	0.00538462	0	0.1	9	0	10	1	-16	-2	25	4	4	0:07:01	1.19833	1.26056	1.11005	1.22293	1.14391	1.12886	1.35464	1.20412	1.12886	1.27938	0.978347	1.0536	1.27938	1.27938	1.27938	1.35464	1.27938	1.0536	1.20412	1.27938	1.42989	1.27938	1.27938	0.978347	1.0536	1.27938	1.27938	1.12886	1.20412	0.978347
YES	5032	75	Female	717	10:02:46	OS	0.00461538	0	0	11	0	10	0	-16	-2	25	4	4	0:07:14	1.30543	1.37345	1.22293	1.31701	1.26433	1.27938	1.42989	1.27938	1.50515	1.27938	1.27938	1.20412	1.27938	1.35464	1.42989	1.35464	1.42989	1.20412	1.12886	1.42989	1.35464	1.27938	1.42989	1.20412	1.27938	1.27938	1.35464	1.35464	1.27938	1.12886
YES	5033	74	Male	6	11:15:52	OD	0.0315385	0	0	9	0	8	0	17	-1	25	4	4	0:06:24	0.726524	0.940718	0.507988	0.790204	0.632163	0.978347	0.827832	0.752575	0.752575	0.978347	0.978347	0.978347	0.978347	0.827832	0.827832	0.90309	0.827832	0.60206	0.376287	0.827832	0.827832	1.0536	0.827832	0.225772	0.451545	0.526802	0.376287	0.075257	0.60206	0.827832
YES	5033	75	Male	245	13:49:19	OD	0.005	0.077	0.125	13	1	8	1	15	-1	25	4	4	0:06:41	0.998609	1.20412	0.790204	0.978347	0.918141	1.27938	1.12886	0.978347	0.978347	1.27938	1.12886	1.12886	1.0536	0.978347	1.20412	0.90309	1.0536	0.90309	0.827832	0.978347	1.35464	1.27938	0.978347	0.978347	0.90309	0.677317	0.60206	0.60206	1.0536	1.12886
YES	5033	76	Male	733	10:55:21	OD	0.0338462	0	0	11	0	13	0	17	-1	25	4	4	0:06:56	0.784414	1.07242	0.413916	0.714946	0.60206	0.978347	0.978347	1.12886	0.90309	1.20412	1.12886	1.20412	0.752575	0.752575	0.978347	1.12886	0.827832	0.526802	0.827832	0.978347	0.978347	0.827832	0.677317	0.225772	0.225772	0.075257	0.677318	0.376287	0.451545	0.978347
YES	5034	81	Male	0	10:34:29	OS	0.0215385	0	0	9	0	13	0	-15	-4	25	4	3	0:06:23	0.940718	1.20412	0.639688	0.639688	0.729997	1.12886	1.27938	0.978347	1.27938	0.827832	0.677317	1.0536	0.90309	1.12886	1.27938	0.978347	1.12886	0.978347	0.827832	1.12886	1.20412	1.0536	1.12886	0.752575	0.677317	0.677317	0.827832	0.526802	0.526802	0.752575
YES	5034	82	Male	196	13:36:11	OS	0.0123077	0.077	0.077	13	1	13	1	-13	-3	25	4	3	0:07:02	1.04782	1.33582	0.90309	0.90309	0.948244	1.35464	1.42989	1.12886	0.978347	1.12886	0.90309	1.0536	1.27938	1.27938	1.27938	1.12886	1.0536	0.827832	0.978347	0.90309	1.12886	0.978347	1.12886	0.90309	1.12886	0.677317	0.978347	1.0536	0.90309	0.677317
YES	5034	82	Male	207	9:55:57	OS	0.02	0	0.067	9	0	15	1	-15	-4	25	4	3	0:07:05	0.987031	1.16649	0.865461	0.884275	0.918141	1.12886	1.0536	1.12886	0.978347	1.0536	1.12886	1.0536	0.827832	1.20412	1.27938	1.0536	0.90309	0.827832	0.827832	0.978347	1.12886	0.978347	1.12886	0.827832	0.978347	0.827832	0.90309	0.978347	0.827832	0.827832
YES	5035	50	Female	0	10:22:26	OS	0.00461538	0	0	8	0	12	0	-17	0	25	4	3	0:07:21	1.23596	1.35463	1.12886	1.20412	1.20412	1.27938	1.27938	1.27938	1.12886	1.20412	1.27938	1.35464	1.27938	1.42989	1.42989	1.12886	1.20412	1.12886	1.12886	1.27938	1.42989	1.20412	1.27938	1.20412	1.27938	1.20412	1.20412	1.12886	1.27938	1.0536
YES	5035	50	Female	7	9:29:40	OS	0.00384615	0	0	12	0	11	0	-17	0	25	4	3	0:09:13	1.22728	1.37345	1.09123	1.22293	1.19659	1.27938	1.35464	0.978347	1.20412	1.27938	1.20412	1.27938	1.27938	1.42989	1.42989	1.27938	1.20412	1.0536	1.20412	1.35464	1.27938	1.27938	1.27938	1.12886	1.20412	1.27938	1.27938	1.20412	1.12886	1.0536
YES	5035	51	Female	207	12:21:11	OS	0	0	0.059	13	0	17	1	-15	-1	25	4	3	0:07:11	1.24754	1.37345	1.01598	1.22293	1.18907	1.35464	1.35464	1.20412	1.35464	1.27938	1.27938	1.35464	1.42989	1.35464	1.42989	1.42989	1.27938	1.12886	1.20412	1.42989	1.27938	1.27938	1.35464	0.827832	1.27938	1.20412	1.27938	1.12886	1.27938	0.526802
YES	5035	51	Female	253	12:53:10	OS	0.00384615	0	0	12	0	10	0	-17	0	25	4	3	0:07:06	1.23885	1.35463	1.11005	1.18531	1.18907	1.35464	1.27938	1.35464	1.20412	1.20412	1.27938	1.20412	1.12886	1.42989	1.35464	1.35464	1.20412	1.12886	1.20412	1.27938	1.42989	1.27938	1.20412	1.20412	1.12886	1.27938	1.27938	1.20412	0.978347	0.978347
YES	5035	51	Female	452	13:01:51	OS	0.00615385	0	0	10	0	13	0	-17	0	25	4	3	0:06:58	1.13755	1.31701	1.03479	1.11005	1.08371	1.27938	1.27938	0.978347	1.12886	1.12886	1.12886	0.978347	1.20412	1.42989	1.27938	1.12886	1.20412	1.0536	0.978347	1.27938	1.12886	1.27938	1.27938	1.0536	1.0536	0.978347	1.20412	1.0536	1.20412	0.978347
YES	5035	52	Female	624	12:56:00	OS	0.00461538	0	0	16	0	7	0	-17	0	25	4	3	0:07:45	1.32569	1.44871	1.14768	1.26056	1.2568	1.50515	1.42989	1.35464	1.42989	1.27938	1.27938	1.27938	1.58041	1.50515	1.35464	1.35464	1.42989	1.27938	1.12886	1.35464	1.42989	1.27938	1.42989	1.27938	1.27938	1.27938	1.35464	1.12886	1.27938	1.0536
YES	5035	52	Female	723	12:17:46	OS	0.00461538	0	0	8	0	15	0	-17	0	25	4	3	0:07:23	1.30543	1.42989	1.18531	1.27938	1.2869	1.42989	1.42989	1.35464	1.27938	1.42989	1.20412	0.978347	1.27938	1.42989	1.42989	1.35464	1.35464	1.35464	1.27938	1.42989	1.50515	1.35464	1.27938	1.27938	1.20412	1.12886	1.42989	1.20412	1.35464	1.0536
YES	5036	49	Female	0	10:24:55	OD	0.00461538	0	0.083	8	0	12	1	17	-3	25	4	2	0:07:02	1.16649	1.33582	0.940718	1.03479	1.09123	1.27938	1.35464	1.42989	0.978347	1.50515	1.20412	1.42989	1.20412	1.20412	1.0536	1.20412	1.12886	0.827832	1.0536	1.35464	1.0536	1.35464	1.12886	0.978347	0.978347	0.827832	1.27938	0.978347	1.20412	1.20412
YES	5036	49	Female	7	10:13:19	OD	0	0	0	11	0	10	0	17	-3	25	4	2	0:07:05	1.22728	1.41108	1.01598	1.03479	1.11381	1.50515	1.27938	1.27938	1.0536	1.42989	1.42989	1.27938	1.12886	1.42989	1.20412	1.12886	1.27938	0.978347	1.20412	1.42989	1.35464	1.42989	0.978347	0.978347	1.12886	0.978347	1.27938	1.12886	1.27938	1.0536
YES	5036	50	Female	196	13:50:20	OD	0.00461538	0	0	9	0	11	0	16	-2	25	4	2	0:06:47	1.0536	1.07242	0.921904	1.07242	1.0235	1.20412	0.978347	1.12886	1.0536	1.12886	0.978347	1.42989	1.20412	0.978347	0.978347	1.12886	1.0536	1.12886	0.978347	1.27938	1.12886	1.12886	0.90309	1.0536	0.827832	0.90309	1.12886	0.752575	0.978347	0.827832
YES	5036	50	Female	206	11:25:25	OD	0.01	0	0	11	0	7	0	17	-3	25	4	2	0:06:15	1.04782	1.20412	0.921904	0.997162	0.963296	1.20412	1.27938	1.27938	0.978347	1.27938	1.0536	1.27938	1.12886	0.978347	0.677317	1.12886	1.12886	1.0536	0.978347	1.27938	0.978347	1.27938	0.827832	0.827832	0.677317	0.827832	0.978347	0.978347	1.12886	0.90309
YES	5036	51	Female	616	12:23:53	OD	0.00846154	0	0.111	12	0	9	1	17	-3	25	4	2	0:07:45	1.28806	1.44871	1.07242	1.26056	1.19659	1.42989	1.50515	1.42989	1.27938	1.42989	1.42989	1.27938	1.35464	1.27938	1.35464	1.42989	1.42989	1.27938	1.27938	1.58041	1.42989	1.35464	1.12886	1.20412	1.0536	0.827832	1.27938	1.0536	1.12886	1.12886
YES	5036	51	Female	713	12:14:15	OD	0.00384615	0	0.091	9	0	11	1	17	-3	25	4	2	0:06:38	1.04203	1.26056	0.827832	0.978347	0.918141	1.27938	1.20412	1.20412	0.978347	1.42989	1.12886	1.35464	1.12886	0.90309	1.0536	1.20412	1.12886	0.827832	0.978347	1.27938	1.12886	1.12886	0.978347	0.677317	0.526802	0.827832	0.978347	0.677317	0.978347	0.90309
YES	5037	83	Female	0	11:27:32	OD	0.0330769	0	0	9	0	11	0	17	-2	25	4	5	0:07:07	1.06808	1.11005	0.903089	1.09123	1.0235	1.20412	0.978347	1.27938	1.12886	1.12886	1.12886	1.12886	1.12886	1.12886	0.978347	1.27938	1.20412	1.12886	0.827832	1.20412	1.35464	1.20412	0.978347	0.90309	1.12886	0.827832	1.20412	0.677317	0.827832	0.827832
YES	5037	83	Female	202	13:20:39	OD	0	0	0.222	8	0	9	2	17	-2	25	4	5	0:07:27	1.22149	1.18531	1.11005	1.22293	1.19659	1.27938	1.27938	1.27938	1.20412	1.12886	1.0536	1.20412	1.27938	1.20412	1.35464	1.27938	1.27938	1.27938	1.27938	1.42989	1.42989	1.27938	1.12886	1.12886	1.27938	0.90309	1.12886	1.12886	1.27938	1.12886
YES	5037	84	Female	626	12:52:01	OD	0.00923077	0	0.2	11	0	10	2	14	-1	25	4	5	0:07:14	1.33148	1.26056	1.26056	1.37345	1.31701	1.20412	1.27938	1.58041	1.27938	1.20412	1.35464	1.42989	1.42989	1.27938	1.27938	1.27938	1.27938	1.42989	1.27938	1.58041	1.58041	1.58041	1.35464	1.27938	1.12886	1.12886	1.27938	1.12886	1.42989	1.12886
YES	5038	75	Male	0	12:33:58	OD	0.0169231	0.1	0.071	10	1	14	1	19	-1	25	4	1	0:07:39	1.0536	1.09123	0.90309	0.997162	0.978347	0.677317	1.27938	1.35464	1.20412	1.12886	1.27938	1.27938	1.0536	1.12886	0.978347	0.978347	1.0536	0.90309	1.0536	1.27938	1.27938	0.978347	0.827832	0.90309	0.978347	0.90309	1.12886	0.978347	0.827832	0.978347
YES	5038	76	Male	427	13:20:03	OD	0.00692308	0.077	0.091	13	1	11	1	18	-2	25	4	1	0:06:54	1.08834	1.29819	0.846647	1.09123	1.0536	1.35464	1.27938	1.12886	1.12886	1.27938	1.27938	1.0536	1.0536	0.978347	1.12886	1.35464	1.12886	0.978347	0.827832	1.12886	1.35464	1.27938	1.20412	1.12886	1.0536	0.30103	1.12886	0.90309	0.978347	1.12886
YES	5039	43	Female	0	9:05:48	OD	0	0	0	13	0	8	0	17	-1	25	4	1	0:06:47	1.18965	1.29819	1.07242	1.12886	1.13639	1.20412	1.27938	1.42989	0.978347	1.35464	1.35464	1.42989	1.27938	1.20412	1.0536	1.27938	1.12886	0.978347	0.978347	1.20412	1.35464	1.27938	1.27938	1.0536	1.12886	1.0536	1.27938	0.978347	1.27938	1.12886
YES	5039	43	Female	7	9:42:55	OD	0.00461538	0	0.286	9	0	7	2	17	-1	25	4	1	0:08:55	1.15491	1.26056	1.03479	1.07242	1.12886	1.35464	1.27938	1.20412	0.978347	1.20412	1.20412	1.27938	1.12886	0.90309	1.12886	1.12886	1.12886	0.978347	1.12886	1.27938	1.27938	1.27938	1.20412	1.12886	1.12886	0.978347	1.20412	0.978347	1.27938	0.978347
YES	5039	44	Female	183	9:27:06	OD	0	0.083	0	12	1	12	0	17	-1	25	4	1	0:07:05	1.23885	1.35463	1.0536	1.14768	1.16649	1.27938	1.42989	1.20412	1.12886	1.42989	1.27938	1.58041	1.12886	1.35464	1.20412	1.20412	1.42989	1.12886	1.27938	1.20412	1.42989	1.35464	1.20412	1.20412	1.20412	0.978347	1.27938	0.90309	1.20412	0.978347
YES	5039	44	Female	188	13:31:03	OD	0	0	0	10	0	9	0	16	-2	25	4	1	0:06:46	1.33727	1.42989	1.20412	1.33582	1.29443	1.27938	1.50515	1.42989	1.27938	1.50515	1.42989	1.50515	1.35464	1.27938	1.27938	1.42989	1.42989	1.20412	1.27938	1.42989	1.42989	1.50515	1.50515	1.35464	1.27938	0.978347	1.27938	1.12886	1.42989	1.0536
YES	5039	45	Female	420	13:44:21	OD	0.0123077	0	0	11	0	8	0	17	-1	25	4	1	0:07:02	1.26201	1.33582	1.12886	1.24175	1.21165	1.27938	1.42989	1.27938	1.27938	1.35464	1.27938	1.27938	1.20412	1.27938	1.27938	1.27938	1.42989	1.12886	1.27938	1.35464	1.27938	1.58041	1.35464	1.20412	1.12886	1.0536	1.12886	0.978347	1.27938	1.12886
YES	5039	45	Female	679	14:38:10	OD	0.03	0	0.111	14	0	9	1	17	-1	25	4	1	0:07:18	1.24464	1.33582	1.07242	1.18531	1.16649	1.42989	1.20412	1.27938	1.12886	1.42989	1.27938	1.58041	1.35464	1.27938	1.27938	1.12886	1.35464	1.20412	1.27938	1.27938	1.42989	1.42989	1.0536	0.978347	1.12886	1.0536	1.27938	0.978347	1.27938	0.978347
YES	5040	55	Female	0	9:12:42	OD	0.0107692	0	0.077	11	0	13	1	17	-2	25	4	0	0:07:44	1.27648	1.41108	1.12886	1.16649	1.13639	1.58041	1.27938	1.58041	1.12886	1.27938	1.50515	1.58041	1.20412	1.42989	1.27938	1.42989	1.27938	1.35464	1.27938	1.35464	1.42989	1.35464	0.978347	1.27938	1.0536	1.20412	0.978347	0.978347	1.0536	1.20412
YES	5040	55	Female	7	9:10:31	OD	0.00384615	0	0.125	16	0	8	1	17	-2	25	4	0	0:07:57	1.25912	1.52396	1.09123	1.20412	1.09876	1.50515	1.58041	1.42989	1.0536	1.42989	1.58041	1.58041	1.35464	1.12886	1.42989	1.27938	1.27938	1.27938	1.12886	1.50515	1.42989	1.50515	1.12886	1.12886	0.90309	0.978347	1.0536	0.978347	1.0536	1.0536
YES	5040	56	Female	181	14:46:45	OD	0.0153846	0	0.125	9	0	16	2	16	-2	25	4	0	0:08:10	1.27359	1.42989	1.07242	1.14768	1.18154	1.27938	1.50515	1.20412	1.0536	1.50515	1.42989	1.58041	1.27938	1.12886	1.35464	1.27938	1.35464	1.12886	1.27938	1.50515	1.50515	1.35464	1.12886	1.50515	1.0536	1.12886	1.20412	0.90309	1.12886	1.35464
YES	5040	56	Female	190	14:17:14	OD	0.0223077	0	0	9	0	12	0	17	-2	25	4	0	0:07:58	1.20991	1.31701	1.07242	1.22293	1.13639	1.27938	1.42989	1.35464	1.27938	1.12886	1.42989	1.50515	1.27938	1.12886	1.27938	1.27938	1.27938	1.0536	1.20412	1.35464	1.27938	1.20412	1.27938	0.978347	0.978347	0.978347	1.12886	0.978347	1.27938	1.12886
YES	5040	56	Female	457	9:14:32	OD	0.0146154	0	0	9	0	11	0	17	-2	25	4	0	0:06:54	1.20701	1.46752	1.03479	0.997162	1.0536	1.42989	1.58041	1.42989	0.978347	1.27938	1.58041	1.27938	0.90309	1.27938	1.12886	1.27938	1.27938	0.978347	1.27938	1.50515	1.20412	1.27938	1.12886	1.27938	1.0536	0.978347	1.12886	1.0536	1.0536	0.978347
YES	5040	57	Female	693	14:15:29	OD	0.00384615	0	0	12	0	11	0	17	-2	25	4	0	0:07:29	1.27938	1.48634	1.12886	1.18531	1.18154	1.42989	1.42989	1.35464	1.0536	1.42989	1.65566	1.58041	1.12886	1.20412	1.27938	1.27938	1.20412	1.35464	1.20412	1.58041	1.42989	1.42989	1.20412	1.27938	1.27938	0.978347	1.12886	0.978347	0.978347	1.27938
YES	5100	23	Female	0	9:28:42	OD	0.0130769	0	0	9	0	10	0	18	-3	25	4	0	0:08:00	1.37779	1.48634	1.27938	1.33582	1.32453	1.42989	1.50515	1.42989	1.20412	1.50515	1.50515	1.58041	1.35464	1.42989	1.27938	1.50515	1.42989	1.27938	1.27938	1.42989	1.50515	1.42989	1.50515	1.27938	1.20412	1.20412	1.42989	1.12886	1.35464	1.27938
YES	5100	23	Female	8	13:02:23	OD	0.00384615	0	0.1	9	0	10	1	18	-3	25	4	0	0:08:32	1.38647	1.42989	1.29819	1.31701	1.33206	1.27938	1.42989	1.42989	1.35464	1.58041	1.42989	1.50515	1.35464	1.42989	1.50515	1.27938	1.35464	1.27938	1.42989	1.42989	1.50515	1.50515	1.27938	1.27938	1.20412	1.27938	1.42989	1.35464	1.42989	1.27938
YES	5101	24	Female	0	13:06:27	OD	0.00384615	0	0.118	3	0	17	2	18	-2	25	4	0	0:07:01	1.33437	1.39226	1.33582	1.37345	1.30948	1.42989	1.42989	1.42989	1.27938	1.27938	1.42989	1.27938	1.42989	1.27938	1.27938	1.42989	1.42989	1.27938	1.27938	1.27938	1.35464	1.42989	1.50515	1.27938	1.42989	1.27938	1.27938	1.27938	1.27938	1.12886
YES	5101	24	Female	7	12:31:05	OD	0	0	0.067	7	0	15	1	18	-2	25	4	0	0:07:58	1.28517	1.39226	1.18531	1.27938	1.23422	1.42989	1.42989	1.27938	1.27938	1.42989	1.27938	1.42989	1.27938	1.42989	1.35464	1.27938	1.35464	1.12886	1.27938	1.35464	1.27938	1.27938	1.42989	1.20412	1.20412	0.978347	1.20412	1.20412	1.27938	1.20412
YES	5102	25	Male	0	15:25:25	OD	0.0146154	0	0.083	5	0	12	1	15	-2	25	4	0	0:06:53	1.23017	1.31701	1.16649	1.16649	1.15144	1.27938	1.27938	1.35464	1.27938	1.42989	1.27938	1.42989	1.12886	1.12886	1.20412	1.27938	1.35464	1.12886	0.978347	1.42989	1.20412	1.42989	1.12886	1.12886	1.0536	1.12886	1.20412	1.27938	1.27938	1.20412
YES	5102	25	Male	7	15:25:36	OD	0	0	0	11	0	14	0	14	-3	25	4	0	0:06:47	1.20412	1.31701	1.14768	1.12886	1.12134	1.27938	1.27938	1.27938	1.20412	1.42989	1.27938	1.27938	0.978347	1.20412	1.27938	1.20412	1.20412	1.12886	1.20412	1.27938	1.35464	1.27938	1.20412	0.978347	0.978347	1.0536	1.27938	1.20412	0.978347	1.12886
YES	5103	27	Male	0	11:11:54	OD	0.00461538	0	0.091	10	0	11	1	18	-3	25	4	-1	0:07:16	1.22149	1.41108	1.16649	1.16649	1.10628	1.42989	1.27938	1.27938	1.0536	1.35464	1.58041	1.27938	1.35464	0.978347	1.35464	1.35464	1.27938	0.978347	1.0536	1.35464	1.35464	1.35464	1.27938	1.27938	0.827832	1.12886	1.20412	1.27938	1.12886	0.978347
YES	5103	27	Male	6	9:10:34	OD	0	0	0.154	7	0	13	2	18	-3	25	4	-1	0:08:00	1.29964	1.44871	1.11005	1.27938	1.2568	1.27938	1.50515	1.27938	1.20412	1.50515	1.50515	1.58041	1.42989	1.27938	1.27938	1.42989	1.42989	1.27938	1.12886	1.27938	1.42989	1.35464	1.20412	1.27938	1.20412	0.978347	1.35464	0.978347	1.27938	1.12886
YES	5104	23	Male	0	9:45:43	OS	0.00846154	0	0.2	9	0	10	2	-15	-2	25	4	0	0:07:41	1.29674	1.27938	1.26056	1.29819	1.30948	1.27938	1.27938	1.27938	1.42989	1.42989	1.20412	1.27938	1.35464	1.27938	1.27938	1.27938	1.27938	1.27938	1.27938	1.27938	1.35464	1.42989	1.20412	1.27938	1.42989	1.20412	1.27938	1.27938	1.42989	1.12886
YES	5104	23	Male	7	9:36:17	OS	0	0	0.083	8	0	12	1	-15	-2	25	4	0	0:08:44	1.36332	1.35463	1.37345	1.42989	1.37721	1.27938	1.42989	1.27938	1.27938	1.27938	1.27938	1.50515	1.27938	1.27938	1.42989	1.27938	1.27938	1.42989	1.27938	1.58041	1.27938	1.42989	1.42989	1.27938	1.50515	1.50515	1.35464	1.42989	1.42989	1.20412
YES	5105	22	Female	0	13:12:45	OD	0	0	0.111	8	0	9	1	16	-2	25	4	0	0:06:48	1.28517	1.44871	1.11005	1.24175	1.2267	1.42989	1.42989	1.27938	1.20412	1.27938	1.65566	1.35464	1.27938	1.20412	1.27938	1.42989	1.27938	1.20412	1.27938	1.42989	1.42989	1.42989	1.27938	1.20412	1.12886	0.827832	1.20412	1.12886	1.20412	1.12886
YES	5105	22	Female	7	12:51:57	OD	0.00538462	0	0	9	0	13	0	16	-2	25	4	0	0:07:38	1.39805	1.46752	1.29819	1.31701	1.31701	1.42989	1.58041	1.42989	1.27938	1.42989	1.42989	1.58041	1.42989	1.42989	1.42989	1.58041	1.42989	1.27938	1.35464	1.27938	1.58041	1.58041	1.27938	1.35464	1.27938	1.35464	1.42989	1.27938	1.27938	1.27938
YES	5106	24	Female	0	9:23:48	OD	0	0	0	13	0	6	0	17	-2	25	4	0	0:06:32	0.963875	1.07242	0.940718	0.90309	0.90309	0.978347	1.20412	1.20412	0.978347	0.978347	1.12886	0.978347	0.677317	0.978347	0.978347	1.20412	1.0536	1.0536	0.827832	0.978347	0.827832	0.90309	0.90309	1.12886	0.90309	0.827832	0.978347	0.978347	0.90309	0.60206
YES	5106	24	Female	7	9:20:27	OD	0	0	0	8	0	11	0	17	-2	25	4	0	0:08:20	1.06229	1.07242	1.03479	1.07242	1.01598	0.978347	1.12886	1.12886	0.978347	1.0536	1.12886	1.20412	1.12886	1.0536	1.12886	1.27938	1.27938	1.12886	0.978347	1.20412	1.12886	0.827832	1.0536	1.12886	0.978347	0.978347	0.978347	0.978347	0.978347	0.978347
YES	5107	23	Female	0	12:16:32	OD	0.00846154	0	0	8	0	13	0	17	-3	25	4	0	0:07:37	1.15491	1.20412	1.07242	1.09123	1.09123	1.20412	1.20412	1.27938	1.27938	1.12886	1.27938	1.12886	0.978347	1.20412	1.27938	1.20412	1.27938	1.20412	0.978347	1.27938	1.20412	1.27938	0.90309	1.20412	0.978347	0.978347	1.12886	1.20412	1.12886	1.12886
YES	5107	23	Female	7	11:55:00	OD	0.0161538	0	0	12	0	10	0	17	-3	25	4	0	0:08:12	1.23596	1.31701	1.14768	1.20412	1.21165	1.42989	1.27938	1.27938	1.12886	1.27938	1.27938	1.42989	1.27938	1.0536	1.20412	1.35464	1.20412	1.20412	1.12886	1.27938	1.27938	1.35464	1.20412	1.27938	1.20412	1.12886	1.27938	1.0536	1.27938	1.12886
YES	5108	29	Female	0	14:26:37	OD	0.00461538	0	0	11	0	13	0	20	-2	25	4	-4	0:07:06	1.20123	1.33582	1.14768	1.20412	1.16649	1.35464	1.35464	1.20412	1.20412	1.27938	1.35464	1.42989	1.27938	1.27938	1.12886	1.12886	1.12886	1.12886	0.978347	1.20412	1.35464	1.12886	1.20412	1.12886	1.12886	1.0536	1.35464	1.20412	1.12886	1.0536
YES	5108	29	Female	7	13:50:32	OD	0.00538462	0	0	10	0	15	0	20	-2	25	4	-4	0:08:01	1.25333	1.44871	1.16649	1.22293	1.20412	1.50515	1.42989	1.27938	1.12886	1.35464	1.50515	1.42989	1.27938	1.12886	1.12886	1.27938	1.27938	1.27938	1.27938	1.27938	1.27938	1.20412	1.20412	1.12886	1.27938	0.978347	1.20412	1.20412	1.35464	0.978347
YES	5109	24	Female	0	13:51:27	OS	0.0176923	0	0	15	0	3	0	-17	-4	25	4	-2.25	0:07:02	1.12886	1.20412	1.0536	1.0536	1.09123	1.27938	1.20412	0.827832	1.12886	0.978347	1.27938	1.12886	0.978347	1.12886	1.20412	1.27938	1.12886	0.978347	1.27938	1.27938	1.27938	1.35464	1.20412	1.12886	1.0536	0.90309	1.12886	1.12886	1.0536	1.0536
YES	5109	24	Female	7	13:27:11	OS	0.0123077	0.091	0	11	1	11	0	-17	-4	25	4	-2.25	0:07:18	1.2128	1.24175	1.11005	1.20412	1.17402	1.27938	1.27938	1.27938	1.42989	0.978347	1.35464	1.27938	1.12886	1.27938	1.12886	1.27938	1.27938	1.27938	0.978347	1.27938	1.27938	1.27938	1.27938	1.12886	1.20412	1.27938	1.12886	1.27938	1.12886	1.0536
YES	5110	23	Female	0	10:20:09	OS	0.00769231	0	0.059	6	0	17	1	-17	-4	25	4	0	0:06:49	1.19833	1.14768	1.16649	1.18531	1.15144	1.35464	1.42989	1.27938	1.42989	1.27938	1.20412	0.978347	1.20412	0.677317	1.12886	1.42989	1.50515	1.12886	1.12886	1.35464	0.978347	1.35464	1.27938	1.0536	0.978347	1.0536	1.27938	1.12886	1.27938	0.978347
YES	5110	23	Female	5	12:57:57	OS	0.0153846	0	0	11	0	11	0	-17	-4	25	4	0	0:07:57	1.16939	1.24175	1.0536	1.14768	1.09123	1.27938	0.978347	1.35464	1.20412	0.978347	1.27938	0.978347	1.12886	1.42989	1.27938	1.42989	1.27938	1.20412	0.978347	1.27938	1.42989	1.27938	1.27938	0.978347	0.90309	1.27938	0.978347	0.978347	1.35464	1.0536
YES	5111	26	Female	0	12:09:35	OS	0.00538462	0	0.083	12	0	12	1	-17	-2	25	4	0	0:06:37	1.15202	1.24175	1.07242	1.03479	1.04608	1.27938	1.12886	1.27938	1.27938	1.27938	1.12886	1.27938	1.20412	1.20412	1.35464	1.27938	1.12886	0.90309	1.0536	1.42989	1.27938	1.20412	0.978347	0.978347	0.978347	1.0536	0.978347	0.978347	1.12886	1.0536
YES	5111	26	Female	7	11:57:50	OS	0.00692308	0	0.062	9	0	16	1	-17	-2	25	4	0	0:07:56	1.23306	1.27938	1.11005	1.14768	1.18907	1.27938	1.35464	1.20412	1.35464	1.20412	1.12886	1.27938	1.27938	1.20412	1.27938	1.27938	1.27938	1.27938	1.27938	1.35464	1.27938	1.27938	1.20412	1.27938	1.12886	1.12886	1.27938	1.20412	0.978347	1.0536
YES	5112	25	Female	0	10:06:05	OS	0.00461538	0.1	0	10	1	11	0	-17	-2	25	4	-2.75	0:07:14	1.20123	1.31701	1.07242	1.14768	1.10628	1.42989	1.27938	1.27938	1.42989	0.677317	1.27938	1.12886	1.27938	1.27938	1.27938	1.20412	1.20412	0.978347	1.27938	1.12886	1.35464	1.27938	1.42989	0.978347	1.27938	1.27938	1.20412	0.978347	1.12886	1.0536
YES	5112	25	Female	8	12:52:05	OS	0	0	0.2	13	0	10	2	-17	-2	25	4	-2.75	0:09:09	1.23017	1.35463	1.12886	1.26056	1.18907	1.42989	1.42989	1.27938	1.42989	0.978347	1.12886	1.12886	1.27938	1.20412	1.35464	0.978347	1.50515	0.978347	1.27938	1.27938	1.27938	0.978347	1.42989	1.20412	1.27938	1.27938	1.35464	1.12886	1.27938	0.978347
YES	5113	22	Female	0	9:10:58	OD	0.00461538	0	0	8	0	17	0	21	0	25	4	0	0:07:47	1.34595	1.42989	1.07242	1.29819	1.31701	1.42989	1.50515	1.50515	1.42989	1.42989	1.35464	1.58041	1.42989	1.35464	1.50515	1.35464	1.35464	1.20412	1.12886	1.42989	1.50515	1.42989	1.12886	1.35464	1.42989	0.978347	1.42989	0.978347	1.35464	1.27938
YES	5113	22	Female	7	8:53:25	OD	0.0253846	0	0.286	14	0	7	2	19	0	25	4	0	0:09:26	1.33727	1.48634	1.22293	1.26056	1.20412	1.58041	1.27938	1.35464	1.27938	1.42989	1.65566	1.50515	1.27938	1.27938	1.58041	1.50515	1.42989	1.20412	1.42989	1.27938	1.42989	1.58041	1.27938	1.27938	1.27938	1.12886	0.978347	1.27938	1.27938	1.20412
YES	5114	23	Female	0	9:11:25	OS	0.00769231	0	0.083	10	0	12	1	-16	-2	25	4	-3.75	0:07:59	1.34595	1.39226	1.29819	1.35463	1.30195	1.42989	1.42989	1.42989	1.35464	1.27938	1.27938	1.27938	1.20412	1.42989	1.27938	1.58041	1.27938	1.12886	1.20412	1.50515	1.42989	1.42989	1.42989	1.27938	1.42989	1.27938	1.42989	1.27938	1.42989	1.20412
YES	5115	23	Female	0	14:48:25	OS	0.00384615	0	0	8	0	11	0	-17	-2	25	4	-0.75	0:06:58	1.17228	1.22293	0.997162	1.07242	1.13639	1.27938	1.20412	1.12886	1.50515	0.978347	1.35464	0.978347	1.20412	1.12886	1.27938	1.27938	1.42989	1.12886	1.27938	1.27938	1.12886	1.27938	1.0536	1.20412	1.12886	1.12886	1.12886	1.12886	0.90309	1.0536
YES	5115	23	Female	7	14:29:06	OS	0	0	0	10	0	15	0	-17	-2	25	4	-0.75	0:07:24	1.12886	1.22293	0.978347	1.0536	1.09123	1.27938	1.12886	1.27938	1.27938	0.978347	1.27938	0.978347	1.0536	1.20412	1.27938	1.12886	1.27938	1.12886	1.20412	1.20412	1.20412	1.12886	1.12886	0.978347	1.12886	1.20412	0.978347	0.978347	1.0536	0.90309
YES	5116	28	Female	0	9:22:41	OS	0.0153846	0	0	12	0	9	0	-18	-2	25	4	-2.25	0:06:54	1.04782	1.24175	0.809018	0.884275	0.963296	1.12886	1.27938	0.978347	1.20412	1.0536	0.978347	0.978347	1.20412	1.27938	1.27938	1.27938	1.12886	1.12886	1.12886	1.20412	0.90309	1.12886	1.0536	0.978347	0.827832	1.0536	0.827832	0.978347	0.677317	0.752575
YES	5116	28	Female	7	9:04:24	OS	0.02	0	0	10	0	8	0	-18	-2	25	4	-2.25	0:07:58	1.14333	1.24175	0.90309	0.978347	1.0536	1.27938	1.27938	1.27938	1.27938	1.12886	1.12886	1.12886	1.12886	1.12886	1.27938	1.35464	1.27938	1.20412	1.27938	1.20412	1.35464	1.27938	1.20412	1.12886	0.752575	1.12886	0.90309	0.90309	0.978347	0.827832
YES	5117	25	Female	0	15:30:46	OD	0	0	0	14	0	11	0	18	-2	25	4	0	0:07:21	1.17517	1.35463	0.921904	1.20412	1.09123	1.42989	1.27938	1.42989	1.35464	1.42989	1.27938	1.27938	1.27938	1.27938	1.20412	1.20412	1.27938	1.20412	1.27938	1.27938	1.35464	1.12886	0.978347	1.20412	1.27938	0.90309	0.90309	0.60206	0.827832	0.978347
YES	5117	25	Female	7	15:07:48	OD	0.00461538	0.059	0	17	1	12	0	18	-2	25	4	0	0:08:38	1.27359	1.39226	1.01598	1.22293	1.18907	1.42989	1.35464	1.42989	1.27938	1.42989	1.35464	1.50515	1.27938	1.35464	1.27938	1.50515	1.20412	1.12886	1.27938	1.58041	1.35464	1.42989	1.20412	1.20412	1.27938	1.0536	1.0536	0.677317	1.0536	1.27938
YES	5118	24	Female	0	11:10:56	OS	0.00538462	0	0	9	0	17	0	-16	-3	25	4	0	0:07:21	1.20991	1.26056	1.24175	1.24175	1.19659	1.12886	1.35464	0.978347	1.27938	1.27938	1.12886	1.12886	1.20412	1.20412	1.35464	0.978347	1.0536	1.20412	0.978347	1.27938	1.58041	1.42989	1.20412	1.27938	1.12886	1.12886	1.20412	1.27938	1.35464	1.12886
YES	5118	24	Female	7	11:03:24	OS	0.00846154	0	0	8	0	12	0	-16	-3	25	4	0	0:08:03	1.29674	1.33582	1.22293	1.22293	1.23422	1.42989	1.27938	1.27938	1.50515	1.35464	1.27938	1.27938	1.35464	1.27938	1.35464	1.27938	1.27938	1.27938	0.978347	1.27938	1.58041	1.42989	1.20412	1.27938	1.27938	1.27938	1.27938	1.12886	1.20412	1.27938
YES	5199	21	Female	0	9:51:48	OS	0.00461538	0	0.167	8	0	12	2	-16	-3	25	4	0	0:07:03	1.22149	1.29819	1.09123	1.16649	1.16649	1.35464	1.42989	1.27938	1.42989	1.20412	1.27938	1.35464	1.20412	1.27938	1.12886	1.27938	1.42989	1.20412	1.20412	1.27938	1.27938	1.20412	1.12886	1.12886	0.978347	1.12886	1.20412	1.12886	1.20412	1.0536
YES	5199	21	Female	43	14:12:01	OS	0	0	0.056	6	0	18	1	-16	-3	25	4	0	0:07:17	1.29096	1.44871	1.16649	1.27938	1.2267	1.27938	1.58041	1.27938	1.58041	0.978347	1.27938	1.35464	1.27938	1.42989	1.50515	1.42989	1.42989	1.20412	1.27938	1.27938	1.27938	1.20412	1.27938	1.12886	1.27938	1.27938	1.27938	1.27938	1.27938	1.0536
YES	5199	21	Female	46	15:24:04	OS	0	0	0	14	0	7	0	-16	-3	25	4	0	0:08:22	1.27359	1.37345	1.16649	1.22293	1.19659	1.27938	1.50515	1.27938	1.42989	1.0536	1.27938	1.27938	1.35464	1.42989	1.27938	1.12886	1.42989	1.12886	1.27938	1.35464	1.58041	1.27938	1.27938	1.0536	1.27938	1.20412	1.27938	1.12886	1.27938	0.978347
YES	5199	21	Female	47	12:05:56	OS	0.0184615	0.1	0	10	1	9	0	-16	-3	25	4	0	0:09:29	1.32279	1.39226	1.20412	1.26056	1.2267	1.50515	1.50515	1.35464	1.42989	1.12886	1.27938	1.42989	1.42989	1.12886	1.42989	1.42989	1.42989	1.12886	1.27938	1.50515	1.35464	1.27938	1.50515	1.12886	1.27938	1.35464	1.27938	1.12886	1.27938	1.27938
YES	5501	65	Male	0	11:14:52	OS	0.0184615	0	0.167	11	0	12	2	-15	-2	25	4	4	0:07:29	1.03913	1.14768	0.959533	0.978347	0.985873	1.12886	1.35464	0.827832	1.12886	0.827832	0.978347	0.978347	1.12886	0.90309	1.20412	1.12886	1.27938	0.978347	1.0536	0.90309	1.12886	0.978347	1.27938	0.978347	1.12886	0.90309	0.978347	0.90309	1.12886	0.978347
YES	5502	67	Female	0	11:46:01	OS	0.0176923	0	0.25	11	0	8	2	-16	-5	25	4	4	0:06:17	0.932035	1.0536	0.884275	0.884275	0.835358	0.90309	1.0536	0.978347	0.978347	0.827832	0.827832	0.677317	0.752575	1.12886	1.12886	0.978347	1.12886	0.677317	0.60206	1.27938	1.12886	0.978347	0.978347	0.90309	0.978347	0.978347	0.827832	0.978347	0.752575	1.0536
YES	5502	67	Female	16	13:20:47	OS	0.01	0	0.25	8	0	12	3	-16	-2	25	4	4	0:09:53	1.00729	1.03479	0.865461	0.997161	0.963296	1.0536	1.12886	0.978347	0.978347	1.0536	0.978347	0.978347	0.752575	0.978347	0.978347	1.20412	1.20412	0.978347	0.978347	1.20412	1.27938	1.0536	1.20412	0.978347	0.677317	1.12886	0.978347	0.90309	0.978347	0.90309
YES	5503	52	Female	0	12:38:30	OS	0.01	0	0.182	12	0	11	2	-16	-3	25	4	0	0:06:44	1.18096	1.31701	1.03479	1.07242	1.11381	1.27938	1.27938	1.27938	1.20412	0.978347	1.20412	1.12886	1.12886	1.27938	1.42989	1.27938	1.35464	1.20412	1.27938	1.27938	1.35464	1.12886	1.12886	1.0536	1.12886	1.0536	1.12886	0.978347	1.12886	0.90309
YES	5503	52	Female	7	10:21:25	OS	0	0	0	9	0	8	0	-16	-3	25	4	0	0:07:44	1.27359	1.41108	1.12886	1.20412	1.21165	1.42989	1.42989	1.20412	1.42989	1.12886	1.27938	1.12886	1.20412	1.50515	1.27938	1.42989	1.50515	1.27938	1.27938	1.27938	1.35464	1.27938	1.42989	0.978347	1.35464	1.12886	1.27938	1.20412	1.20412	0.978347
YES	5506	47	Female	0	9:30:41	OD	0.0115385	0	0	10	0	15	0	16	-2	25	4	2	0:07:34	1.20701	1.24175	1.09123	1.24175	1.14391	1.35464	1.0536	1.35464	1.27938	1.42989	1.12886	1.42989	1.27938	1.27938	1.35464	1.12886	1.42989	1.35464	1.35464	1.27938	1.27938	1.12886	1.0536	1.0536	0.978347	0.978347	1.20412	0.978347	1.20412	1.12886
YES	6000	22	Female	0	14:04:01	OS	0.00769231	0	0	14	0	8	0	-16	-4	25	4	0	0:09:40	1.34885	1.52396	1.22293	1.29819	1.24927	1.58041	1.50515	1.42989	1.50515	1.27938	1.42989	1.42989	1.42989	1.42989	1.58041	1.35464	1.42989	1.12886	1.27938	1.42989	1.42989	1.35464	1.27938	1.0536	1.12886	1.27938	1.42989	1.12886	1.35464	1.12886
YES	9950	52	Female	0	15:18:30	OD	0	0	0.188	8	0	16	3	15	-2	100	4	-2.25	0:07:00	0.891512	1.0536	0.771389	0.865461	0.820307	1.12886	0.978347	1.12886	0.827832	1.12886	0.978347	1.12886	0.827832	0.978347	0.752575	0.827832	0.827832	0.827832	0.978347	0.827832	0.978347	1.0536	0.978347	0.677318	0.827832	0.677317	0.752575	0.60206	0.978347	0.827832
YES	9950	52	Female	0	15:35:29	OD	0	0	0.167	15	0	12	2	15	-2	100	4	-2.25	0:07:47	0.914668	1.12886	0.639689	0.77139	0.775152	1.0536	1.27938	0.978347	0.752575	1.0536	1.12886	1.20412	0.978347	0.978347	0.90309	0.978347	0.978347	0.677318	0.978347	0.90309	1.12886	1.27938	0.677318	0.827832	0.827832	0.60206	0.978347	0.60206	0.677318	0.677318
YES	9950	52	Female	0	15:51:45	OD	0.0123077	0	0	14	0	11	0	15	-2	100	4	-2.25	0:08:21	1.0044	1.16649	0.809018	0.771389	0.888038	1.12886	1.12886	1.12886	0.376287	1.12886	1.27938	1.20412	0.978347	1.0536	0.978347	1.12886	0.978347	0.677318	0.978347	0.978347	1.20412	1.42989	1.0536	0.978347	0.90309	0.752575	1.0536	0.752575	0.978348	0.90309
YES	9950	52	Female	0	16:07:50	OD	0.00769231	0	0	7	0	18	0	15	-2	100	4	-2.25	0:07:43	1.01019	1.03479	0.921905	0.997162	0.978347	0.90309	0.978347	1.27938	0.978347	1.12886	1.12886	1.27938	0.978347	0.978347	0.978347	1.0536	1.0536	0.90309	1.0536	0.677318	1.12886	1.20412	1.12886	0.978348	0.978347	0.677318	0.978347	0.978348	1.12886	0.827832
YES	9950	52	Female	7	15:30:41	OD	0.00384615	0	0	23	0	7	0	15	-2	100	4	-2.25	0:07:38	1.0536	1.09123	1.01598	1.09123	1.0235	0.978347	1.0536	1.12886	1.0536	1.27938	1.0536	1.27938	1.12886	0.978347	0.90309	0.978347	0.978347	0.978348	1.27938	0.978348	1.12886	1.27938	1.20412	1.0536	1.12886	0.90309	1.12886	0.978347	0.978347	0.60206
YES	9950	52	Female	7	16:09:57	OD	0	0	0	15	0	10	0	15	-2	100	4	-2.25	0:08:20	1.09992	1.22293	1.03479	1.07242	1.07618	1.27938	1.20412	1.27938	0.978347	1.12886	1.27938	0.978347	1.12886	1.20412	0.978347	0.978347	0.978347	0.978347	1.27938	1.0536	1.12886	1.12886	1.20412	1.12886	1.12886	0.978347	1.12886	0.978347	1.27938	0.752575
YES	9998	56	Male	0	14:12:28	OD	0	0	0.062	8	0	16	1	17	0	25	4	0	0:07:30	1.45884	1.59922	1.37345	1.29819	1.37721	1.58041	1.58041	1.42989	1.27938	1.58041	1.65566	1.58041	1.27938	1.35464	1.50515	1.58041	1.50515	1.12886	1.42989	1.58041	1.58041	1.35464	1.50515	1.50515	1.35464	1.42989	1.42989	1.42989	1.27938	1.42989
412	N	491
79	Min:	21		0			0	0	0	3	0	3	0	-18	-6	20	4	-4		0.471806	0.451545	0.282215	0.263401	0.323607	0.075257	0.225772	0.376287	0.376287	0.075257	0.376287	0.376287	0.075257	0.526802	0.376287	0.225772	0.376287	0.150515	0.075257	0.376287	0.225772	0.30103	0.075257	0.225772	0.225772	0.075257	0.075257	0.075257	0.150515	0.075257
	Max:	86		1012			0.174615	0.333	1	23	4	21	18	21	2	100	4	5		1.48489	1.69329	1.37345	1.42989	1.39226	1.65566	1.73092	1.58041	1.73092	1.88144	1.73092	1.73092	1.58041	1.65566	1.58041	1.73092	1.73092	1.42989	1.65566	1.65566	1.73092	1.73092	1.58041	1.50515	1.50515	1.50515	1.42989	1.58041	1.50515	1.42989
[truncated: 80 more columns]

## Sheet: Indices Comparisons
Original PDI	ID number	Inner	Outer1	PDI1	MS	Age at time of CSP test	Num tests1		N							Alternate Nasal PDI	ID number	Inner	Outer2	PDI2	MS	Age at time of CSP test	Num tests2		N									Not Just Nasal PDI	ID number	Inner	Outer3	PDI3	MS	Age at time of CSP test	Num tests3		N
	15	1.15708	0.729057	-0.428027	0.987031	49	4		103	Inner	Outer1	PDI1	MS	age			15	1.15708	0.893683	-0.263401	0.987031	49	4		103	Inner	Outer2	PDI2	MS	age					15	1.15708	0.918141	-0.238943	0.987031	49	4		103	Inner	Outer3	PDI3	MS	Age at time of CSP test
	133	0.984619	0.758846	-0.225772	0.919492	50	3		mean	1.22205	0.945425	-0.276626	1.09488	50.8507			133	0.984619	0.85919	-0.125429	0.919492	50	3		mean	1.22205	1.03468	-0.187375	1.09488	50.8507					133	0.984619	0.840375	-0.144243	0.919492	50	3		mean	1.22205	1.02213	-0.199924	1.09488	50.8507
	147	0.912497	0.611467	-0.30103	0.787598	62.4	10		SD	0.155278	0.198616	0.11996	0.161728	18.2301			147	0.912497	0.754456	-0.158041	0.787598	62.4	10		SD	0.155278	0.181883	0.103969	0.161728	18.2301					147	0.912497	0.725482	-0.187015	0.787598	62.4	10		SD	0.155278	0.175144	0.0951525	0.161728	18.2301
	149	1.12886	0.884275	-0.244587	1.05071	60	1		Min	0.771389	0.489174	-0.690757	0.61798	21			149	1.12886	1.03479	-0.0940718	1.05071	60	1		Min	0.771389	0.545617	-0.490854	0.61798	21					149	1.12886	1.00845	-0.120412	1.05071	60	1		Min	0.771389	0.583245	-0.498581	0.61798	21
	152	1.20224	0.974584	-0.227654	1.11121	66.4	10		0.05	0.974961	0.577601	-0.459259	0.837308	23			152	1.20224	1.06866	-0.133582	1.11121	66.4	10		0.05	0.974961	0.715887	-0.384754	0.837308	23					152	1.20224	1.03931	-0.162933	1.11121	66.4	10		0.05	0.974961	0.718257	-0.369138	0.837308	23
	157	1.03621	0.641108	-0.395102	0.851684	70	2		IQ 25	1.12886	0.795952	-0.34493	0.989443	31			157	1.03621	0.650515	-0.385695	0.851684	70	2		IQ 25	1.12886	0.909003	-0.240331	0.989443	31					157	1.03621	0.752113	-0.284097	0.851684	70	2		IQ 25	1.12886	0.907689	-0.251172	0.989443	31
	173	1.12886	0.978347	-0.150515	1.03913	33	1		Median	1.23422	0.950126	-0.271763	1.10426	53			173	1.12886	1.03479	-0.094072	1.03913	33	1		Median	1.23422	1.0442	-0.173511	1.10426	53					173	1.12886	0.985873	-0.142989	1.03913	33	1		Median	1.23422	1.0364	-0.189398	1.10426	53
	212	1.0523	0.694824	-0.357473	0.930727	68	3		IQ 75	1.33112	1.09123	-0.206958	1.21136	65.2			212	1.0523	0.85161	-0.200687	0.930727	68	3		IQ 75	1.33112	1.17966	-0.132641	1.21136	65.2					212	1.0523	0.874187	-0.178109	0.930727	68	3		IQ 75	1.33112	1.1458	-0.142989	1.21136	65.2
	221	1.16858	0.878004	-0.290578	1.01051	61.2222	9		0.95	1.45018	1.24081	-0.0856053	1.34045	75.45			221	1.16858	0.995071	-0.173511	1.01051	61.2222	9		0.95	1.45018	1.29819	-0.0284096	1.34045	75.45					221	1.16858	0.937374	-0.231208	1.01051	61.2222	9		0.95	1.45018	1.27185	-0.0716827	1.34045	75.45
	232	0.978347	0.539345	-0.439002	0.846164	53	3		Max	1.59922	1.37345	0.0141106	1.45884	85			232	0.978347	0.714946	-0.263401	0.846164	53	3		Max	1.59922	1.36404	0.0470361	1.45884	85					232	0.978347	0.755083	-0.223264	0.846164	53	3		Max	1.59922	1.37721	0.0272807	1.45884	85
	255	1.04968	0.767466	-0.282215	0.962846	35	1		range (95%)	0.54985	0.745049	0.438375	0.564995	58.2			255	1.04968	0.974424	-0.0752573	0.962846	35	1		range (95%)	0.54985	0.645635	0.460795	0.564995	58.2					255	1.04968	0.936795	-0.112886	0.962846	35	1		range (95%)	0.54985	0.641194	0.389941	0.564995	58.2
	256	1.42597	1.21901	-0.206958	1.26966	28	1		range/SD	5.33131	4.45218	5.87587	5.1992	3.51068			256	1.42597	1.23782	-0.188144	1.26966	28	1		range/SD	5.33131	4.49973	5.17355	5.1992	3.51068					256	1.42597	1.21525	-0.210721	1.26966	28	1		range/SD	5.33131	4.53321	5.52652	5.1992	3.51068
	273	1.03087	0.823909	-0.206958	0.939689	24	1		width IQ	0.202254	0.295281	0.137972	0.221913	34.2			273	1.03087	0.880352	-0.150515	0.939689	24	1		width IQ	0.202254	0.270658	0.10769	0.221913	34.2					273	1.03087	0.884115	-0.146752	0.939689	24	1		width IQ	0.202254	0.238106	0.108183	0.221913	34.2
	274	1.4057	0.714946	-0.690757	1.10426	55.625	8										274	1.4057	0.914849	-0.490854	1.10426	55.625	7												274	1.4057	0.951067	-0.454636	1.10426	55.625	8
	275	0.950735	0.678972	-0.271763	0.844442	46.1111	9		More than 7 visits:	21		SDs	1.34819				275	0.950735	0.766772	-0.183963	0.844442	46.1111	9					SDs	1.55554						275	0.950735	0.753811	-0.196924	0.844442	46.1111	9					SDs	1.69967
	276	0.903089	0.73376	-0.169329	0.87125	51	1		Min Age	21		F	1.81761				276	0.903089	0.752575	-0.150514	0.87125	51	1					F	2.4197						276	0.903089	0.782678	-0.120412	0.87125	51	1					F	2.88889
	277	1.29819	1.24175	-0.0564435	1.28517	50	1		Max Age	85							277	1.29819	1.31701	0.0188142	1.28517	50	1												277	1.29819	1.2869	-0.0112888	1.28517	50	1
	278	0.771389	0.489174	-0.282215	0.61798	59	2										278	0.771389	0.545617	-0.225772	0.61798	59	2												278	0.771389	0.583245	-0.188144	0.61798	59	2
	279	1.14499	0.825145	-0.319844	1.01763	60.2857	7										279	1.14499	0.905778	-0.239211	1.01763	60.2857	7												279	1.14499	0.954695	-0.190294	1.01763	60.2857	7
	282	1.17402	0.921904	-0.252113	1.06374	51.4	10										282	1.17402	1.02538	-0.148634	1.06374	51.4	10												282	1.17402	1.01071	-0.163309	1.06374	51.4	10
	296	1.16649	0.921904	-0.244587	1.09123	25	1										296	1.16649	1.01598	-0.150515	1.09123	25	1												296	1.16649	1.09876	-0.0677318	1.09123	25	1
	301	1.37345	0.90309	-0.47036	1.14912	22	1										301	1.37345	1.09123	-0.282216	1.14912	22	1												301	1.37345	1.06113	-0.312319	1.14912	22	1
	305	1.34895	1.08555	-0.263401	1.22919	47.5	4										305	1.34895	1.18903	-0.159922	1.22919	47.5	4												305	1.34895	1.17115	-0.177796	1.22919	47.5	4
	307	1.08731	0.729837	-0.357473	0.847065	27	1										307	1.08731	0.711023	-0.376287	0.847065	27	1												307	1.08731	0.726074	-0.361236	0.847065	27	1
	318	1.19158	0.959533	-0.232044	1.14237	51	6										318	1.19158	1.0442	-0.147379	1.14237	51	6												318	1.19158	1.10503	-0.0865462	1.14237	51	6
	319	1.28565	0.874868	-0.410781	1.0758	58.3333	6										319	1.28565	0.975211	-0.310438	1.0758	58.3333	6												319	1.28565	0.985873	-0.299776	1.0758	58.3333	6
	320	0.809018	0.555024	-0.253994	0.683106	60	2										320	0.809018	0.705539	-0.103479	0.683106	60	2												320	0.809018	0.598297	-0.210721	0.683106	60	2
	321	1.27938	0.96894	-0.310437	1.09485	60.5	4										321	1.27938	1.0536	-0.225773	1.09485	60.5	4												321	1.27938	0.997162	-0.282216	1.09485	60.5	4
	322	0.974584	0.666029	-0.308556	0.831885	63.8	5										322	0.974584	0.797729	-0.176855	0.831885	63.8	5												322	0.974584	0.716451	-0.258133	0.831885	63.8	5
	323	1.26056	0.909361	-0.351202	1.13948	63.6667	3										323	1.26056	1.0975	-0.163058	1.13948	63.6667	3												323	1.26056	1.08371	-0.176855	1.13948	63.6667	3
	324	1.26997	0.921904	-0.348066	1.09509	64.5	6										324	1.26997	1.0003	-0.269673	1.09509	64.5	6												324	1.26997	0.980856	-0.289115	1.09509	64.5	6
	326	1.07242	0.793339	-0.27908	0.93107	56.6667	6										326	1.07242	0.899954	-0.172465	0.93107	56.6667	6												326	1.07242	0.856681	-0.215738	0.93107	56.6667	6
	339	1.21353	0.573838	-0.639689	0.904537	66	2										339	1.21353	0.724353	-0.489174	0.904537	66	2												339	1.21353	0.714946	-0.498581	0.904537	66	2
	3507	1.01598	0.517395	-0.498581	0.775731	40	2										3507	1.01598	0.573838	-0.442138	0.775731	40	2												3507	1.01598	0.620874	-0.395102	0.775731	40	2
	3838	1.05047	0.708675	-0.341794	0.907432	45	6										3838	1.05047	0.796475	-0.253994	0.907432	45	6												3838	1.05047	0.845392	-0.205077	0.907432	45	6
	4040	1.23422	0.790204	-0.44402	1.0345	45	5										4040	1.23422	0.906853	-0.327371	1.0345	45	5												4040	1.23422	0.919646	-0.314577	1.0345	45	5
	4141	1.01598	0.624637	-0.391339	0.858514	53	5										4141	1.01598	0.824069	-0.191907	0.858514	53	5												4141	1.01598	0.772142	-0.243834	0.858514	53	5
	5000	1.27938	1.07242	-0.206958	1.19254	53	2										5000	1.27938	1.14768	-0.131701	1.19254	53	2												5000	1.27938	1.11005	-0.169329	1.19254	53	2
	5001	1.43616	1.02852	-0.407645	1.18193	59.6667	3										5001	1.43616	1.11632	-0.319844	1.18193	59.6667	3												5001	1.43616	1.07869	-0.357473	1.18193	59.6667	3
	5002	1.25847	1.06406	-0.194415	1.2009	60.7778	9										5002	1.25847	1.11423	-0.144244	1.2009	60.7778	9												5002	1.25847	1.11632	-0.142153	1.2009	60.7778	9
	5003	1.07242	0.798565	-0.273854	0.964518	63.1111	9										5003	1.07242	0.892637	-0.179782	0.964518	63.1111	9												5003	1.07242	0.904762	-0.167657	0.964518	63.1111	9
	5004	1.21039	0.77766	-0.432731	1.0097	72.6667	6										5004	1.21039	0.96894	-0.241451	1.0097	72.6667	6												5004	1.21039	0.896818	-0.313573	1.0097	72.6667	6
	5005	1.3123	0.971292	-0.341011	1.18024	69.75	8										5005	1.3123	1.0489	-0.263401	1.18024	69.75	8												5005	1.3123	1.10346	-0.20884	1.18024	69.75	8
	5006	1.27938	1.02538	-0.253994	1.12741	67.5	8										5006	1.27938	1.13357	-0.145811	1.12741	67.5	8												5006	1.27938	1.02915	-0.250231	1.12741	67.5	8
	5007	1.27938	1.08586	-0.193519	1.16856	70	7										5007	1.27938	1.10467	-0.174705	1.16856	70	7												5007	1.27938	1.11381	-0.165567	1.16856	70	7
	5008	1.21039	0.783932	-0.426459	1.02176	67.3333	3										5008	1.21039	0.878004	-0.332387	1.02176	67.3333	3												5008	1.21039	0.910615	-0.299776	1.02176	67.3333	3
	5010	1.39462	1.19942	-0.195199	1.32099	54.75	8										5010	1.39462	1.26997	-0.124645	1.32099	54.75	8												5010	1.39462	1.25868	-0.135934	1.32099	54.75	8
	5011	1.15843	0.946094	-0.212334	1.08255	66	7										5011	1.15843	1.06704	-0.0913841	1.08255	66	7												5011	1.15843	1.0364	-0.122025	1.08255	66	7
	5012	1.41377	1.11005	-0.303718	1.26284	50.5714	7										5012	1.41377	1.19874	-0.215021	1.26284	50.5714	7												5012	1.41377	1.17294	-0.240824	1.26284	50.5714	7
	5014	1.37345	1.10628	-0.267164	1.20007	66.4	5										5014	1.37345	1.17402	-0.199432	1.20007	66.4	5												5014	1.37345	1.11983	-0.253618	1.20007	66.4	5
	5015	1.32641	1.0442	-0.282216	1.20557	47	2										5015	1.32641	1.18531	-0.141108	1.20557	47	2												5015	1.32641	1.13639	-0.190025	1.20557	47	2
	5016	1.18531	0.90309	-0.282215	1.08255	79	1										5016	1.18531	0.978347	-0.206958	1.08255	79	1												5016	1.18531	1.0235	-0.161804	1.08255	79	1
	5017	1.13693	0.825145	-0.311781	0.970077	67	7										5017	1.13693	0.911153	-0.225772	0.970077	67	7												5017	1.13693	0.866536	-0.270389	0.970077	67	7
	5018	1.05831	1.07242	0.0141106	1.08544	64.5	4										5018	1.05831	1.09594	0.0376286	1.08544	64.5	4												5018	1.05831	1.08559	0.0272807	1.08544	64.5	4
	5019	1.20412	0.743167	-0.460952	0.955191	67	2										5019	1.20412	0.818425	-0.385694	0.955191	67	2												5019	1.20412	0.824069	-0.38005	0.955191	67	2
	5020	1.17402	0.790203	-0.383813	1.00613	76.6	5										5020	1.17402	0.884275	-0.289741	1.00613	76.6	5												5020	1.17402	0.919646	-0.25437	1.00613	76.6	5
	5021	1.22025	0.924592	-0.295654	1.0321	72.8571	7										5021	1.22025	0.970284	-0.249962	1.0321	72.8571	7												5021	1.22025	0.926742	-0.293504	1.0321	72.8571	7
	5022	1.24645	0.945422	-0.30103	1.12669	64.5	4										5022	1.24645	1.03949	-0.206958	1.12669	64.5	4												5022	1.24645	1.0442	-0.202255	1.12669	64.5	4
	5023	1.33582	0.933193	-0.402628	1.12944	65.4	5										5023	1.33582	1.03103	-0.304793	1.12944	65.4	5												5023	1.33582	1.03554	-0.300277	1.12944	65.4	5
	5024	1.25116	1.0003	-0.250858	1.13996	67.6667	6										5024	1.25116	1.10378	-0.147379	1.13996	67.6667	6												5024	1.25116	1.08371	-0.167448	1.13996	67.6667	6
	5025	1.04232	0.933193	-0.109123	1.0044	43.8	5										5025	1.04232	1.01221	-0.030103	1.0044	43.8	5												5025	1.04232	0.970821	-0.0714946	1.0044	43.8	5
	5026	1.45139	1.21487	-0.236524	1.32734	51	7										5026	1.45139	1.27669	-0.174705	1.32734	51	7												5026	1.45139	1.25572	-0.195669	1.32734	51	7
	5027	1.14768	0.934447	-0.21323	1.0893	49.6667	6										5027	1.14768	0.978347	-0.169329	1.0893	49.6667	6												5027	1.14768	1.03604	-0.111632	1.0893	49.6667	6
	5028	1.30894	1.07242	-0.236524	1.19296	58.1429	7										5028	1.30894	1.13961	-0.169329	1.19296	58.1429	7												5028	1.30894	1.15681	-0.152128	1.19296	58.1429	7
	5029	1.23369	0.852022	-0.381663	0.978347	74.7143	7										5029	1.23369	0.935343	-0.298342	0.978347	74.7143	7												5029	1.23369	0.829982	-0.403703	0.978347	74.7143	7
	5030	1.24175	1.00657	-0.23518	1.11246	64.5	6										5030	1.24175	1.11318	-0.128565	1.11246	64.5	6												5030	1.24175	1.04482	-0.196924	1.11246	64.5	6
	5031	1.12259	0.783932	-0.338659	0.939754	85	3										5031	1.12259	0.928176	-0.194415	0.939754	85	3												5031	1.12259	0.870478	-0.252113	0.939754	85	3
	5032	1.3076	1.12416	-0.18344	1.22583	74	4										5032	1.3076	1.20882	-0.0987754	1.22583	74	4												5032	1.3076	1.18342	-0.124175	1.22583	74	4
	5033	1.07242	0.570702	-0.501717	0.836516	75	3										5033	1.07242	0.827832	-0.244587	0.836516	75	3												5033	1.07242	0.717455	-0.354964	0.836516	75	3
	5034	1.23548	0.802746	-0.432731	0.991855	81.6667	3										5034	1.23548	0.809018	-0.426459	0.991855	81.6667	3												5034	1.23548	0.865461	-0.370016	0.991855	81.6667	3
	5035	1.37882	1.10198	-0.27684	1.24547	51	7										5035	1.37882	1.21218	-0.166642	1.24547	51	7												5035	1.37882	1.20089	-0.17793	1.24547	51	7
	5036	1.28878	0.950126	-0.338659	1.13755	50	6										5036	1.28878	1.06301	-0.225773	1.13755	50	6												5036	1.28878	1.0511	-0.237688	1.13755	50	6
	5037	1.18531	1.09123	-0.094072	1.20701	83.3333	3										5037	1.18531	1.22921	0.0439001	1.20701	83.3333	3												5037	1.18531	1.17903	-0.0062716	1.20701	83.3333	3
	5038	1.19471	0.874868	-0.319844	1.07097	75.5	2										5038	1.19471	1.0442	-0.150515	1.07097	75.5	2												5038	1.19471	1.01598	-0.178736	1.07097	75.5	2
	5039	1.33582	1.09437	-0.241451	1.23789	44	6										5039	1.33582	1.18531	-0.150515	1.23789	44	6												5039	1.33582	1.18405	-0.151769	1.23789	44	6
	5040	1.4393	1.0881	-0.351202	1.25091	55.8333	6										5040	1.4393	1.15395	-0.285351	1.25091	55.8333	6												5040	1.4393	1.13137	-0.307929	1.25091	55.8333	6
	5100	1.45811	1.28878	-0.169329	1.38213	23	2										5100	1.45811	1.32641	-0.1317	1.38213	23	2												5100	1.45811	1.32829	-0.129819	1.38213	23	2
	5101	1.39226	1.26056	-0.1317	1.30977	24	2										5101	1.39226	1.32641	-0.0658502	1.30977	24	2												5101	1.39226	1.27185	-0.120412	1.30977	24	2
	5102	1.31701	1.15708	-0.159922	1.21715	25	2										5102	1.31701	1.14768	-0.169329	1.21715	25	2												5102	1.31701	1.13639	-0.180618	1.21715	25	2
	5103	1.42989	1.13827	-0.291623	1.26056	27	2										5103	1.42989	1.22293	-0.206958	1.26056	27	2												5103	1.42989	1.18154	-0.24835	1.26056	27	2
	5104	1.31701	1.31701	1.25e-07	1.33003	23	2										5104	1.31701	1.36404	0.0470361	1.33003	23	2												5104	1.31701	1.34335	0.0263403	1.33003	23	2
	5105	1.45811	1.20412	-0.253994	1.34161	22	2										5105	1.45811	1.27938	-0.178736	1.34161	22	2												5105	1.45811	1.27185	-0.186262	1.34161	22	2
	5106	1.07242	0.987754	-0.0846646	1.01308	24	2										5106	1.07242	0.987754	-0.0846646	1.01308	24	2												5106	1.07242	0.959533	-0.112886	1.01308	24	2
	5107	1.26056	1.11005	-0.150515	1.19544	23	2										5107	1.26056	1.14768	-0.112886	1.19544	23	2												5107	1.26056	1.15144	-0.109123	1.19544	23	2
	5108	1.39226	1.15708	-0.23518	1.22728	29	2										5108	1.39226	1.21353	-0.178737	1.22728	29	2												5108	1.39226	1.18531	-0.206958	1.22728	29	2
	5109	1.22293	1.08183	-0.141108	1.17083	24	2										5109	1.22293	1.12886	-0.0940719	1.17083	24	2												5109	1.22293	1.13262	-0.090309	1.17083	24	2
	5110	1.19471	1.11005	-0.0846646	1.18386	23	2										5110	1.19471	1.16649	-0.0282215	1.18386	23	2												5110	1.19471	1.12134	-0.073376	1.18386	23	2
	5111	1.26056	1.09123	-0.169329	1.19254	26	2										5111	1.26056	1.09123	-0.169329	1.19254	26	2												5111	1.26056	1.11757	-0.142989	1.19254	26	2
	5112	1.33582	1.10064	-0.23518	1.2157	25	2										5112	1.33582	1.20412	-0.131701	1.2157	25	2												5112	1.33582	1.14768	-0.188144	1.2157	25	2
	5113	1.45811	1.14768	-0.310437	1.34161	22	2										5113	1.45811	1.27938	-0.178737	1.34161	22	2												5113	1.45811	1.26056	-0.197551	1.34161	22	2
	5114	1.39226	1.29819	-0.0940718	1.34595	23	1										5114	1.39226	1.35463	-0.0376288	1.34595	23	1												5114	1.39226	1.30195	-0.090309	1.34595	23	1
	5115	1.22293	0.987754	-0.23518	1.15057	23	2										5115	1.22293	1.06301	-0.159922	1.15057	23	2												5115	1.22293	1.11381	-0.109123	1.15057	23	2
	5116	1.24175	0.856054	-0.385695	1.09558	28	2										5116	1.24175	0.931311	-0.310437	1.09558	28	2												5116	1.24175	1.00845	-0.233298	1.09558	28	2
	5117	1.37345	0.96894	-0.404509	1.22438	25	2										5117	1.37345	1.21353	-0.159922	1.22438	25	2												5117	1.37345	1.14015	-0.233298	1.22438	25	2
	5118	1.29819	1.23234	-0.0658504	1.25333	24	2										5118	1.29819	1.23234	-0.0658504	1.25333	24	2												5118	1.29819	1.21541	-0.0827834	1.25333	24	2
	5199	1.37815	1.15708	-0.221069	1.27721	21	4										5199	1.37815	1.23234	-0.145811	1.27721	21	4												5199	1.37815	1.20412	-0.174033	1.27721	21	4
	5501	1.14768	0.959533	-0.188144	1.03913	65	1										5501	1.14768	0.978347	-0.16933	1.03913	65	1												5501	1.14768	0.985873	-0.161804	1.03913	65	1
	5502	1.0442	0.874868	-0.169329	0.969664	67	2										5502	1.0442	0.940718	-0.103479	0.969664	67	2												5502	1.0442	0.899327	-0.144871	0.969664	67	2
	5503	1.36404	1.08183	-0.282215	1.22728	52	2										5503	1.36404	1.13827	-0.225772	1.22728	52	2												5503	1.36404	1.16273	-0.201314	1.22728	52	2
	5506	1.24175	1.09123	-0.150515	1.20701	47	1										5506	1.24175	1.24175	0	1.20701	47	1												5506	1.24175	1.14391	-0.0978347	1.20701	47	1
	6000	1.52396	1.22293	-0.30103	1.34885	22	2										6000	1.52396	1.29819	-0.225772	1.34885	22	2												6000	1.52396	1.24927	-0.27469	1.34885	22	2
	9950	1.11632	0.865461	-0.250858	0.995714	52	6										9950	1.11632	0.928176	-0.188144	0.995714	52	6												9950	1.11632	0.926921	-0.189398	0.995714	52	6
	9998	1.59922	1.37345	-0.225772	1.45884	56	1										9998	1.59922	1.29819	-0.30103	1.45884	56	1												9998	1.59922	1.37721	-0.22201	1.45884	56	1

## Sheet: SDs for 3 indices
Original PDI	ID	Inner	Outer1	PDI1	MS	Age at time of CSP test		Alternate Nasal PDI	ID	Inner	Outer2	PDI2	MS	Age at time of CSP test		Not Just Nasal PDI	ID	Inner	Outer3	PDI3	MS	Age at time of CSP test
	147	0.178984	0.134581	0.17312	0.119316	1.07497			147	0.178984	0.153734	0.228233	0.119316	1.07497			147	0.178984	0.12973	0.149782	0.119316	1.07497
	152	0.147999	0.143231	0.080534	0.107919	1.07497			152	0.147999	0.124738	0.0765273	0.107919	1.07497			152	0.147999	0.112604	0.0639579	0.107919	1.07497
	221	0.123891	0.154289	0.0922245	0.130233	0.833333			221	0.123891	0.102812	0.0538581	0.130233	0.833333			221	0.123891	0.139537	0.0630242	0.130233	0.833333
	274	0.0857772	0.116848	0.119734	0.0630751	1.06066			274	0.0857772	0.108751	0.109907	0.0630751	1.06066			274	0.0857772	0.0755726	0.0694713	0.0630751	1.06066
	275	0.0949283	0.060318	0.0665927	0.0657985	0.927961			275	0.0949283	0.0630766	0.0762955	0.0657985	0.927961			275	0.0949283	0.0798966	0.0666518	0.0657985	0.927961
	279	0.218449	0.0793992	0.148543	0.153463	1.1127			279	0.218449	0.100985	0.132021	0.153463	1.1127			279	0.218449	0.113089	0.117834	0.153463	1.1127
	282	0.0646906	0.104566	0.0818661	0.0551776	1.07497			282	0.0646906	0.0609655	0.0584629	0.0551776	1.07497			282	0.0646906	0.0578662	0.0669893	0.0551776	1.07497
	5002	0.0612872	0.088303	0.0959349	0.0477255	0.833333			5002	0.0612872	0.0521889	0.0734725	0.0477255	0.833333			5002	0.0612872	0.0597338	0.0705421	0.0477255	0.833333
	5003	0.108896	0.069836	0.0826073	0.0948455	0.781736			5003	0.108896	0.0652503	0.0888027	0.0948455	0.781736			5003	0.108896	0.0717691	0.0758458	0.0948455	0.781736
	5005	0.0694932	0.0674156	0.0382121	0.0567998	0.886405			5005	0.0694932	0.0500314	0.0682078	0.0567998	0.886405			5005	0.0694932	0.0560204	0.0546033	0.0567998	0.886405
	5006	0.146773	0.0921711	0.0927183	0.10727	1.19523			5006	0.146773	0.105835	0.101443	0.10727	1.19523			5006	0.146773	0.111824	0.0850015	0.10727	1.19523
	5007	0.0921712	0.0430602	0.0675872	0.0697436	1			5007	0.0921712	0.0640005	0.0592122	0.0697436	1			5007	0.0921712	0.0705978	0.0386191	0.0697436	1
	5010	0.108051	0.0539231	0.0899149	0.0605172	0.886405			5010	0.108051	0.0438362	0.0731709	0.0605172	0.886405			5010	0.108051	0.0447495	0.0691925	0.0605172	0.886405
	5011	0.0432556	0.0796111	0.0825221	0.0454602	0.816497			5011	0.0432556	0.0726361	0.0707552	0.0454602	0.816497			5011	0.0432556	0.0459244	0.0456668	0.0454602	0.816497
	5012	0.0568893	0.100734	0.0699164	0.0644362	0.786796			5012	0.0568893	0.095759	0.0541571	0.0644362	0.786796			5012	0.0568893	0.0807548	0.0373772	0.0644362	0.786796
	5017	0.149278	0.117209	0.159962	0.0965432	0.816497			5017	0.149278	0.128919	0.157787	0.0965432	0.816497			5017	0.149278	0.103683	0.10221	0.0965432	0.816497
	5021	0.0911598	0.0599198	0.129767	0.0370248	0.899735			5021	0.0911598	0.0445987	0.0981924	0.0370248	0.899735			5021	0.0911598	0.0382331	0.079793	0.0370248	0.899735
	5026	0.0851362	0.101235	0.0874799	0.0815422	0.816497			5026	0.0851362	0.0949636	0.113779	0.0815422	0.816497			5026	0.0851362	0.0761836	0.071197	0.0815422	0.816497
	5028	0.0530565	0.104189	0.0711116	0.0698779	0.899735			5028	0.0530565	0.0819071	0.0520946	0.0698779	0.899735			5028	0.0530565	0.0833191	0.0448323	0.0698779	0.899735
	5029	0.0888184	0.150403	0.110624	0.132285	0.95119			5029	0.0888184	0.151575	0.129637	0.132285	0.95119			5029	0.0888184	0.169884	0.131928	0.132285	0.95119
	5035	0.0457185	0.0603403	0.0444094	0.0607554	0.816497			5035	0.0457185	0.0552356	0.0228592	0.0607554	0.816497			5035	0.0457185	0.0639846	0.0300806	0.0607554	0.816497
	Mean:	0.1007	0.0943612	0.0945419	0.0818957	0.930767			Mean:	0.1007	0.0867523	0.0904226	0.0818957	0.930767			Mean:	0.1007	0.084998	0.0730762	0.0818957	0.930767
	SD	0.0461038	0.0328895	0.0350567	0.0324559	0.124002			SD	0.0461038	0.0338747	0.0449704	0.0324559	0.124002			SD	0.0461038	0.0341951	0.0307372	0.0324559	0.124002

## Sheet: CSP Locations
CSP Location	X Location OD	y Location OD	X Location OS	y Location OS
1	7	4	-7	4
2	-7	4	-7	-4
3	-15	4	-7	9
4	-23	4	-7	-9
5	7	-4	-7	17
6	-7	-4	-7	-17
7	-15	-4	-15	9
8	-23	-4	-15	-9
9	15	9	7	4
10	7	9	7	-4
11	-7	9	7	9
12	-15	9	7	-9
13	-23	9	7	17
14	15	-9	7	-17
15	7	-9	15	4
16	-7	-9	15	-4
17	-15	-9	15	9
18	-23	-9	15	-9
19	-7	17	15	17
20	-15	17	15	-17
21	-23	17	23	4
22	-7	-17	23	-4
23	-23	-17	23	-9
24	-15	-17	23	9
25	7	17	23	17
26	7	-17	23	-17
